# Supplementary material for: Three-dimensional spatial analysis of missense variants in RTEL1 identifies pathogenic variants in patients with Familial Interstitial Pneumonia
Source: BMC Bioinformatics. 2018 Jan 23;19:18. doi: 10.1186/s12859-018-2010-z (PMC5781290; doi:10.1186/s12859-018-2010-z)
Supplement: Supplementary file 2 — Computational homology model of the protein structure of RTEL1. (PDB 1274 kb) [file 12859_2018_2010_MOESM2_ESM.pdb]

ATOM      1  N   MET     1      12.059   8.919 -17.090  1.00  0.00           N  
ATOM      2  CA  MET     1      10.851   9.356 -16.356  1.00  0.00           C  
ATOM      3  C   MET     1      11.221   9.788 -14.979  1.00  0.00           C  
ATOM      4  O   MET     1      12.174   9.286 -14.385  1.00  0.00           O  
ATOM      5  CB  MET     1       9.807   8.243 -16.291  1.00  0.00           C  
ATOM      6  CG  MET     1       9.310   7.765 -17.648  1.00  0.00           C  
ATOM      7  SD  MET     1       8.496   9.071 -18.589  1.00  0.00           S  
ATOM      8  CE  MET     1       6.997   9.293 -17.634  1.00  0.00           C  
ATOM      9 1H   MET     1      11.803   8.631 -18.013  1.00  0.00           H  
ATOM     10 2H   MET     1      12.708   9.678 -17.146  1.00  0.00           H  
ATOM     11 3H   MET     1      12.484   8.153 -16.608  1.00  0.00           H  
ATOM     12  HA  MET     1      10.413  10.203 -16.884  1.00  0.00           H  
ATOM     13 1HB  MET     1      10.224   7.384 -15.767  1.00  0.00           H  
ATOM     14 2HB  MET     1       8.944   8.587 -15.720  1.00  0.00           H  
ATOM     15 1HG  MET     1      10.149   7.391 -18.232  1.00  0.00           H  
ATOM     16 2HG  MET     1       8.601   6.949 -17.509  1.00  0.00           H  
ATOM     17 1HE  MET     1       6.387  10.072 -18.092  1.00  0.00           H  
ATOM     18 2HE  MET     1       6.438   8.357 -17.612  1.00  0.00           H  
ATOM     19 3HE  MET     1       7.256   9.586 -16.615  1.00  0.00           H  
ATOM     20  N   PRO     2      10.501  10.745 -14.470  1.00  0.00           N  
ATOM     21  CA  PRO     2      10.784  11.221 -13.149  1.00  0.00           C  
ATOM     22  C   PRO     2      10.331  10.203 -12.162  1.00  0.00           C  
ATOM     23  O   PRO     2       9.406   9.452 -12.464  1.00  0.00           O  
ATOM     24  CB  PRO     2       9.974  12.517 -13.050  1.00  0.00           C  
ATOM     25  CG  PRO     2       8.815  12.295 -13.960  1.00  0.00           C  
ATOM     26  CD  PRO     2       9.383  11.494 -15.100  1.00  0.00           C  
ATOM     27  HA  PRO     2      11.861  11.429 -13.062  1.00  0.00           H  
ATOM     28 1HB  PRO     2       9.671  12.692 -12.007  1.00  0.00           H  
ATOM     29 2HB  PRO     2      10.596  13.373 -13.351  1.00  0.00           H  
ATOM     30 1HG  PRO     2       8.011  11.764 -13.429  1.00  0.00           H  
ATOM     31 2HG  PRO     2       8.398  13.259 -14.286  1.00  0.00           H  
ATOM     32 1HD  PRO     2       8.612  10.813 -15.491  1.00  0.00           H  
ATOM     33 2HD  PRO     2       9.734  12.175 -15.889  1.00  0.00           H  
ATOM     34  N   LYS     3      10.976  10.146 -10.982  1.00  0.00           N  
ATOM     35  CA  LYS     3      10.582   9.170 -10.015  1.00  0.00           C  
ATOM     36  C   LYS     3      11.287   9.516  -8.747  1.00  0.00           C  
ATOM     37  O   LYS     3      12.513   9.593  -8.709  1.00  0.00           O  
ATOM     38  CB  LYS     3      10.924   7.750 -10.468  1.00  0.00           C  
ATOM     39  CG  LYS     3      10.425   6.654  -9.535  1.00  0.00           C  
ATOM     40  CD  LYS     3      10.718   5.272 -10.099  1.00  0.00           C  
ATOM     41  CE  LYS     3      10.209   4.176  -9.174  1.00  0.00           C  
ATOM     42  NZ  LYS     3      10.474   2.818  -9.721  1.00  0.00           N  
ATOM     43  H   LYS     3      11.732  10.778 -10.764  1.00  0.00           H  
ATOM     44  HA  LYS     3       9.501   9.231  -9.883  1.00  0.00           H  
ATOM     45 1HB  LYS     3      10.495   7.570 -11.455  1.00  0.00           H  
ATOM     46 2HB  LYS     3      12.006   7.647 -10.557  1.00  0.00           H  
ATOM     47 1HG  LYS     3      10.914   6.753  -8.564  1.00  0.00           H  
ATOM     48 2HG  LYS     3       9.350   6.759  -9.393  1.00  0.00           H  
ATOM     49 1HD  LYS     3      10.237   5.166 -11.073  1.00  0.00           H  
ATOM     50 2HD  LYS     3      11.793   5.153 -10.230  1.00  0.00           H  
ATOM     51 1HE  LYS     3      10.695   4.265  -8.203  1.00  0.00           H  
ATOM     52 2HE  LYS     3       9.135   4.292  -9.029  1.00  0.00           H  
ATOM     53 1HZ  LYS     3      10.122   2.122  -9.080  1.00  0.00           H  
ATOM     54 2HZ  LYS     3      10.012   2.718 -10.614  1.00  0.00           H  
ATOM     55 3HZ  LYS     3      11.469   2.691  -9.842  1.00  0.00           H  
ATOM     56  N   ILE     4      10.518   9.759  -7.669  1.00  0.00           N  
ATOM     57  CA  ILE     4      11.129  10.139  -6.434  1.00  0.00           C  
ATOM     58  C   ILE     4      11.208   8.908  -5.597  1.00  0.00           C  
ATOM     59  O   ILE     4      10.194   8.268  -5.321  1.00  0.00           O  
ATOM     60  CB  ILE     4      10.333  11.238  -5.705  1.00  0.00           C  
ATOM     61  CG1 ILE     4      10.134  12.448  -6.621  1.00  0.00           C  
ATOM     62  CG2 ILE     4      11.043  11.647  -4.424  1.00  0.00           C  
ATOM     63  CD1 ILE     4      11.425  13.065  -7.107  1.00  0.00           C  
ATOM     64  H   ILE     4       9.512   9.677  -7.716  1.00  0.00           H  
ATOM     65  HA  ILE     4      12.123  10.532  -6.646  1.00  0.00           H  
ATOM     66  HB  ILE     4       9.341  10.864  -5.457  1.00  0.00           H  
ATOM     67 1HG1 ILE     4       9.548  12.153  -7.491  1.00  0.00           H  
ATOM     68 2HG1 ILE     4       9.568  13.216  -6.092  1.00  0.00           H  
ATOM     69 1HG2 ILE     4      10.467  12.425  -3.922  1.00  0.00           H  
ATOM     70 2HG2 ILE     4      11.134  10.783  -3.767  1.00  0.00           H  
ATOM     71 3HG2 ILE     4      12.036  12.028  -4.663  1.00  0.00           H  
ATOM     72 1HD1 ILE     4      11.203  13.917  -7.750  1.00  0.00           H  
ATOM     73 2HD1 ILE     4      12.013  13.401  -6.252  1.00  0.00           H  
ATOM     74 3HD1 ILE     4      11.993  12.327  -7.670  1.00  0.00           H  
ATOM     75  N   VAL     5      12.433   8.525  -5.191  1.00  0.00           N  
ATOM     76  CA  VAL     5      12.570   7.357  -4.377  1.00  0.00           C  
ATOM     77  C   VAL     5      13.293   7.745  -3.132  1.00  0.00           C  
ATOM     78  O   VAL     5      14.324   8.414  -3.181  1.00  0.00           O  
ATOM     79  CB  VAL     5      13.345   6.249  -5.115  1.00  0.00           C  
ATOM     80  CG1 VAL     5      13.519   5.032  -4.219  1.00  0.00           C  
ATOM     81  CG2 VAL     5      12.617   5.876  -6.398  1.00  0.00           C  
ATOM     82  H   VAL     5      13.259   9.045  -5.449  1.00  0.00           H  
ATOM     83  HA  VAL     5      11.574   6.979  -4.143  1.00  0.00           H  
ATOM     84  HB  VAL     5      14.342   6.616  -5.356  1.00  0.00           H  
ATOM     85 1HG1 VAL     5      14.069   4.260  -4.756  1.00  0.00           H  
ATOM     86 2HG1 VAL     5      14.073   5.316  -3.324  1.00  0.00           H  
ATOM     87 3HG1 VAL     5      12.539   4.647  -3.934  1.00  0.00           H  
ATOM     88 1HG2 VAL     5      13.172   5.093  -6.915  1.00  0.00           H  
ATOM     89 2HG2 VAL     5      11.617   5.514  -6.157  1.00  0.00           H  
ATOM     90 3HG2 VAL     5      12.542   6.751  -7.042  1.00  0.00           H  
ATOM     91  N   LEU     6      12.741   7.351  -1.971  1.00  0.00           N  
ATOM     92  CA  LEU     6      13.379   7.652  -0.727  1.00  0.00           C  
ATOM     93  C   LEU     6      13.951   6.371  -0.224  1.00  0.00           C  
ATOM     94  O   LEU     6      13.423   5.296  -0.505  1.00  0.00           O  
ATOM     95  CB  LEU     6      12.390   8.243   0.286  1.00  0.00           C  
ATOM     96  CG  LEU     6      11.901   9.665  -0.013  1.00  0.00           C  
ATOM     97  CD1 LEU     6      13.092  10.553  -0.348  1.00  0.00           C  
ATOM     98  CD2 LEU     6      10.906   9.628  -1.165  1.00  0.00           C  
ATOM     99  H   LEU     6      11.871   6.838  -1.965  1.00  0.00           H  
ATOM    100  HA  LEU     6      14.159   8.390  -0.908  1.00  0.00           H  
ATOM    101 1HB  LEU     6      11.516   7.596   0.337  1.00  0.00           H  
ATOM    102 2HB  LEU     6      12.864   8.255   1.268  1.00  0.00           H  
ATOM    103  HG  LEU     6      11.416  10.078   0.871  1.00  0.00           H  
ATOM    104 1HD1 LEU     6      12.744  11.565  -0.561  1.00  0.00           H  
ATOM    105 2HD1 LEU     6      13.777  10.577   0.500  1.00  0.00           H  
ATOM    106 3HD1 LEU     6      13.607  10.156  -1.221  1.00  0.00           H  
ATOM    107 1HD2 LEU     6      10.557  10.639  -1.378  1.00  0.00           H  
ATOM    108 2HD2 LEU     6      11.391   9.217  -2.051  1.00  0.00           H  
ATOM    109 3HD2 LEU     6      10.057   9.002  -0.892  1.00  0.00           H  
ATOM    110  N   ASN     7      15.067   6.448   0.521  1.00  0.00           N  
ATOM    111  CA  ASN     7      15.651   5.248   1.033  1.00  0.00           C  
ATOM    112  C   ASN     7      15.161   5.046   2.430  1.00  0.00           C  
ATOM    113  O   ASN     7      14.778   5.993   3.113  1.00  0.00           O  
ATOM    114  CB  ASN     7      17.167   5.304   0.981  1.00  0.00           C  
ATOM    115  CG  ASN     7      17.697   5.316  -0.426  1.00  0.00           C  
ATOM    116  OD1 ASN     7      17.206   4.586  -1.294  1.00  0.00           O  
ATOM    117  ND2 ASN     7      18.691   6.133  -0.668  1.00  0.00           N  
ATOM    118  H   ASN     7      15.503   7.335   0.728  1.00  0.00           H  
ATOM    119  HA  ASN     7      15.320   4.411   0.416  1.00  0.00           H  
ATOM    120 1HB  ASN     7      17.516   6.200   1.497  1.00  0.00           H  
ATOM    121 2HB  ASN     7      17.581   4.442   1.505  1.00  0.00           H  
ATOM    122 1HD2 ASN     7      19.085   6.183  -1.586  1.00  0.00           H  
ATOM    123 2HD2 ASN     7      19.058   6.705   0.065  1.00  0.00           H  
ATOM    124  N   GLY     8      15.142   3.773   2.873  1.00  0.00           N  
ATOM    125  CA  GLY     8      14.687   3.425   4.187  1.00  0.00           C  
ATOM    126  C   GLY     8      13.393   2.694   4.063  1.00  0.00           C  
ATOM    127  O   GLY     8      12.350   3.292   3.810  1.00  0.00           O  
ATOM    128  H   GLY     8      15.462   3.042   2.254  1.00  0.00           H  
ATOM    129 1HA  GLY     8      15.439   2.810   4.681  1.00  0.00           H  
ATOM    130 2HA  GLY     8      14.570   4.329   4.783  1.00  0.00           H  
ATOM    131  N   VAL     9      13.442   1.358   4.246  1.00  0.00           N  
ATOM    132  CA  VAL     9      12.296   0.532   4.014  1.00  0.00           C  
ATOM    133  C   VAL     9      12.126  -0.351   5.209  1.00  0.00           C  
ATOM    134  O   VAL     9      13.100  -0.882   5.743  1.00  0.00           O  
ATOM    135  CB  VAL     9      12.468  -0.320   2.742  1.00  0.00           C  
ATOM    136  CG1 VAL     9      12.586   0.572   1.516  1.00  0.00           C  
ATOM    137  CG2 VAL     9      13.691  -1.214   2.879  1.00  0.00           C  
ATOM    138  H   VAL     9      14.303   0.929   4.553  1.00  0.00           H  
ATOM    139  HA  VAL     9      11.427   1.176   3.878  1.00  0.00           H  
ATOM    140  HB  VAL     9      11.580  -0.937   2.606  1.00  0.00           H  
ATOM    141 1HG1 VAL     9      12.707  -0.046   0.626  1.00  0.00           H  
ATOM    142 2HG1 VAL     9      11.684   1.176   1.417  1.00  0.00           H  
ATOM    143 3HG1 VAL     9      13.451   1.225   1.623  1.00  0.00           H  
ATOM    144 1HG2 VAL     9      13.807  -1.813   1.977  1.00  0.00           H  
ATOM    145 2HG2 VAL     9      14.579  -0.596   3.021  1.00  0.00           H  
ATOM    146 3HG2 VAL     9      13.567  -1.872   3.739  1.00  0.00           H  
ATOM    147  N   THR    10      10.872  -0.513   5.679  1.00  0.00           N  
ATOM    148  CA  THR    10      10.617  -1.405   6.772  1.00  0.00           C  
ATOM    149  C   THR    10       9.275  -2.036   6.547  1.00  0.00           C  
ATOM    150  O   THR    10       8.962  -2.420   5.422  1.00  0.00           O  
ATOM    151  CB  THR    10      10.650  -0.679   8.130  1.00  0.00           C  
ATOM    152  OG1 THR    10       9.546   0.232   8.214  1.00  0.00           O  
ATOM    153  CG2 THR    10      11.952   0.091   8.291  1.00  0.00           C  
ATOM    154  H   THR    10      10.101  -0.009   5.265  1.00  0.00           H  
ATOM    155  HA  THR    10      11.393  -2.171   6.782  1.00  0.00           H  
ATOM    156  HB  THR    10      10.564  -1.408   8.935  1.00  0.00           H  
ATOM    157  HG1 THR    10       9.527   0.783   7.427  1.00  0.00           H  
ATOM    158 1HG2 THR    10      11.958   0.598   9.256  1.00  0.00           H  
ATOM    159 2HG2 THR    10      12.792  -0.601   8.239  1.00  0.00           H  
ATOM    160 3HG2 THR    10      12.039   0.829   7.494  1.00  0.00           H  
ATOM    161  N   VAL    11       8.445  -2.132   7.611  1.00  0.00           N  
ATOM    162  CA  VAL    11       7.281  -2.982   7.650  1.00  0.00           C  
ATOM    163  C   VAL    11       6.300  -2.614   6.581  1.00  0.00           C  
ATOM    164  O   VAL    11       6.111  -1.443   6.252  1.00  0.00           O  
ATOM    165  CB  VAL    11       6.591  -2.884   9.024  1.00  0.00           C  
ATOM    166  CG1 VAL    11       6.025  -1.488   9.237  1.00  0.00           C  
ATOM    167  CG2 VAL    11       5.495  -3.933   9.129  1.00  0.00           C  
ATOM    168  H   VAL    11       8.670  -1.568   8.418  1.00  0.00           H  
ATOM    169  HA  VAL    11       7.600  -4.013   7.491  1.00  0.00           H  
ATOM    170  HB  VAL    11       7.333  -3.053   9.805  1.00  0.00           H  
ATOM    171 1HG1 VAL    11       5.542  -1.436  10.213  1.00  0.00           H  
ATOM    172 2HG1 VAL    11       6.833  -0.758   9.194  1.00  0.00           H  
ATOM    173 3HG1 VAL    11       5.293  -1.269   8.459  1.00  0.00           H  
ATOM    174 1HG2 VAL    11       5.012  -3.858  10.104  1.00  0.00           H  
ATOM    175 2HG2 VAL    11       4.757  -3.767   8.345  1.00  0.00           H  
ATOM    176 3HG2 VAL    11       5.929  -4.927   9.015  1.00  0.00           H  
ATOM    177  N   ASP    12       5.666  -3.655   5.997  1.00  0.00           N  
ATOM    178  CA  ASP    12       4.637  -3.484   5.010  1.00  0.00           C  
ATOM    179  C   ASP    12       3.860  -4.769   4.819  1.00  0.00           C  
ATOM    180  O   ASP    12       3.044  -5.133   5.665  1.00  0.00           O  
ATOM    181  CB  ASP    12       5.244  -3.036   3.678  1.00  0.00           C  
ATOM    182  CG  ASP    12       4.190  -2.647   2.649  1.00  0.00           C  
ATOM    183  OD1 ASP    12       3.035  -2.913   2.880  1.00  0.00           O  
ATOM    184  OD2 ASP    12       4.553  -2.087   1.641  1.00  0.00           O  
ATOM    185  H   ASP    12       5.933  -4.589   6.272  1.00  0.00           H  
ATOM    186  HA  ASP    12       3.949  -2.713   5.358  1.00  0.00           H  
ATOM    187 1HB  ASP    12       5.900  -2.181   3.846  1.00  0.00           H  
ATOM    188 2HB  ASP    12       5.854  -3.840   3.267  1.00  0.00           H  
ATOM    189  N   PHE    13       4.099  -5.496   3.700  1.00  0.00           N  
ATOM    190  CA  PHE    13       3.329  -6.656   3.324  1.00  0.00           C  
ATOM    191  C   PHE    13       3.672  -7.840   4.167  1.00  0.00           C  
ATOM    192  O   PHE    13       4.819  -8.259   4.295  1.00  0.00           O  
ATOM    193  CB  PHE    13       3.559  -6.998   1.851  1.00  0.00           C  
ATOM    194  CG  PHE    13       2.957  -6.006   0.896  1.00  0.00           C  
ATOM    195  CD1 PHE    13       3.762  -5.122   0.194  1.00  0.00           C  
ATOM    196  CD2 PHE    13       1.586  -5.955   0.700  1.00  0.00           C  
ATOM    197  CE1 PHE    13       3.209  -4.209  -0.684  1.00  0.00           C  
ATOM    198  CE2 PHE    13       1.030  -5.045  -0.178  1.00  0.00           C  
ATOM    199  CZ  PHE    13       1.844  -4.170  -0.870  1.00  0.00           C  
ATOM    200  H   PHE    13       4.861  -5.198   3.108  1.00  0.00           H  
ATOM    201  HA  PHE    13       2.271  -6.431   3.468  1.00  0.00           H  
ATOM    202 1HB  PHE    13       4.629  -7.054   1.653  1.00  0.00           H  
ATOM    203 2HB  PHE    13       3.136  -7.978   1.635  1.00  0.00           H  
ATOM    204  HD1 PHE    13       4.842  -5.153   0.340  1.00  0.00           H  
ATOM    205  HD2 PHE    13       0.944  -6.646   1.248  1.00  0.00           H  
ATOM    206  HE1 PHE    13       3.853  -3.519  -1.230  1.00  0.00           H  
ATOM    207  HE2 PHE    13      -0.049  -5.014  -0.323  1.00  0.00           H  
ATOM    208  HZ  PHE    13       1.407  -3.451  -1.561  1.00  0.00           H  
ATOM    209  N   PRO    14       2.659  -8.402   4.748  1.00  0.00           N  
ATOM    210  CA  PRO    14       2.872  -9.538   5.594  1.00  0.00           C  
ATOM    211  C   PRO    14       3.107 -10.752   4.756  1.00  0.00           C  
ATOM    212  O   PRO    14       2.806 -10.728   3.563  1.00  0.00           O  
ATOM    213  CB  PRO    14       1.568  -9.636   6.392  1.00  0.00           C  
ATOM    214  CG  PRO    14       0.532  -9.090   5.470  1.00  0.00           C  
ATOM    215  CD  PRO    14       1.231  -7.972   4.743  1.00  0.00           C  
ATOM    216  HA  PRO    14       3.723  -9.337   6.261  1.00  0.00           H  
ATOM    217 1HB  PRO    14       1.379 -10.683   6.674  1.00  0.00           H  
ATOM    218 2HB  PRO    14       1.654  -9.062   7.326  1.00  0.00           H  
ATOM    219 1HG  PRO    14       0.175  -9.878   4.790  1.00  0.00           H  
ATOM    220 2HG  PRO    14      -0.340  -8.743   6.042  1.00  0.00           H  
ATOM    221 1HD  PRO    14       0.836  -7.896   3.719  1.00  0.00           H  
ATOM    222 2HD  PRO    14       1.080  -7.029   5.288  1.00  0.00           H  
ATOM    223  N   PHE    15       3.667 -11.811   5.364  1.00  0.00           N  
ATOM    224  CA  PHE    15       3.876 -13.060   4.693  1.00  0.00           C  
ATOM    225  C   PHE    15       2.507 -13.634   4.775  1.00  0.00           C  
ATOM    226  O   PHE    15       1.683 -13.064   5.482  1.00  0.00           O  
ATOM    227  CB  PHE    15       4.921 -13.950   5.368  1.00  0.00           C  
ATOM    228  CG  PHE    15       6.320 -13.408   5.291  1.00  0.00           C  
ATOM    229  CD1 PHE    15       6.877 -12.735   6.369  1.00  0.00           C  
ATOM    230  CD2 PHE    15       7.081 -13.568   4.143  1.00  0.00           C  
ATOM    231  CE1 PHE    15       8.164 -12.235   6.300  1.00  0.00           C  
ATOM    232  CE2 PHE    15       8.367 -13.071   4.072  1.00  0.00           C  
ATOM    233  CZ  PHE    15       8.909 -12.404   5.153  1.00  0.00           C  
ATOM    234  H   PHE    15       3.950 -11.719   6.329  1.00  0.00           H  
ATOM    235  HA  PHE    15       4.235 -12.855   3.683  1.00  0.00           H  
ATOM    236 1HB  PHE    15       4.663 -14.081   6.418  1.00  0.00           H  
ATOM    237 2HB  PHE    15       4.912 -14.936   4.904  1.00  0.00           H  
ATOM    238  HD1 PHE    15       6.288 -12.603   7.277  1.00  0.00           H  
ATOM    239  HD2 PHE    15       6.652 -14.096   3.291  1.00  0.00           H  
ATOM    240  HE1 PHE    15       8.589 -11.708   7.154  1.00  0.00           H  
ATOM    241  HE2 PHE    15       8.955 -13.206   3.165  1.00  0.00           H  
ATOM    242  HZ  PHE    15       9.923 -12.010   5.097  1.00  0.00           H  
ATOM    243  N   GLN    16       2.191 -14.729   4.055  1.00  0.00           N  
ATOM    244  CA  GLN    16       0.829 -15.185   4.105  1.00  0.00           C  
ATOM    245  C   GLN    16       0.473 -15.416   5.540  1.00  0.00           C  
ATOM    246  O   GLN    16       1.071 -16.237   6.235  1.00  0.00           O  
ATOM    247  CB  GLN    16       0.634 -16.464   3.286  1.00  0.00           C  
ATOM    248  CG  GLN    16      -0.732 -17.107   3.452  1.00  0.00           C  
ATOM    249  CD  GLN    16      -1.842 -16.275   2.840  1.00  0.00           C  
ATOM    250  OE1 GLN    16      -1.758 -15.859   1.681  1.00  0.00           O  
ATOM    251  NE2 GLN    16      -2.891 -16.027   3.617  1.00  0.00           N  
ATOM    252  H   GLN    16       2.859 -15.235   3.490  1.00  0.00           H  
ATOM    253  HA  GLN    16       0.189 -14.411   3.681  1.00  0.00           H  
ATOM    254 1HB  GLN    16       0.777 -16.244   2.228  1.00  0.00           H  
ATOM    255 2HB  GLN    16       1.389 -17.197   3.572  1.00  0.00           H  
ATOM    256 1HG  GLN    16      -0.725 -18.082   2.962  1.00  0.00           H  
ATOM    257 2HG  GLN    16      -0.939 -17.226   4.516  1.00  0.00           H  
ATOM    258 1HE2 GLN    16      -3.655 -15.483   3.268  1.00  0.00           H  
ATOM    259 2HE2 GLN    16      -2.918 -16.384   4.550  1.00  0.00           H  
ATOM    260  N   PRO    17      -0.484 -14.652   5.998  1.00  0.00           N  
ATOM    261  CA  PRO    17      -0.919 -14.782   7.363  1.00  0.00           C  
ATOM    262  C   PRO    17      -1.818 -15.951   7.585  1.00  0.00           C  
ATOM    263  O   PRO    17      -2.329 -16.515   6.618  1.00  0.00           O  
ATOM    264  CB  PRO    17      -1.660 -13.463   7.606  1.00  0.00           C  
ATOM    265  CG  PRO    17      -2.262 -13.133   6.283  1.00  0.00           C  
ATOM    266  CD  PRO    17      -1.223 -13.563   5.282  1.00  0.00           C  
ATOM    267  HA  PRO    17      -0.038 -14.869   8.017  1.00  0.00           H  
ATOM    268 1HB  PRO    17      -2.413 -13.595   8.397  1.00  0.00           H  
ATOM    269 2HB  PRO    17      -0.955 -12.695   7.958  1.00  0.00           H  
ATOM    270 1HG  PRO    17      -3.217 -13.664   6.157  1.00  0.00           H  
ATOM    271 2HG  PRO    17      -2.486 -12.057   6.226  1.00  0.00           H  
ATOM    272 1HD  PRO    17      -1.720 -13.937   4.375  1.00  0.00           H  
ATOM    273 2HD  PRO    17      -0.569 -12.711   5.042  1.00  0.00           H  
ATOM    274  N   TYR    18      -2.020 -16.320   8.863  1.00  0.00           N  
ATOM    275  CA  TYR    18      -2.897 -17.392   9.214  1.00  0.00           C  
ATOM    276  C   TYR    18      -4.252 -16.862   8.891  1.00  0.00           C  
ATOM    277  O   TYR    18      -4.487 -15.659   8.989  1.00  0.00           O  
ATOM    278  CB  TYR    18      -2.772 -17.797  10.684  1.00  0.00           C  
ATOM    279  CG  TYR    18      -3.633 -18.980  11.066  1.00  0.00           C  
ATOM    280  CD1 TYR    18      -3.475 -20.194  10.414  1.00  0.00           C  
ATOM    281  CD2 TYR    18      -4.582 -18.852  12.071  1.00  0.00           C  
ATOM    282  CE1 TYR    18      -4.262 -21.274  10.763  1.00  0.00           C  
ATOM    283  CE2 TYR    18      -5.369 -19.932  12.419  1.00  0.00           C  
ATOM    284  CZ  TYR    18      -5.211 -21.139  11.769  1.00  0.00           C  
ATOM    285  OH  TYR    18      -5.995 -22.215  12.118  1.00  0.00           O  
ATOM    286  H   TYR    18      -1.536 -15.822   9.596  1.00  0.00           H  
ATOM    287  HA  TYR    18      -2.639 -18.262   8.609  1.00  0.00           H  
ATOM    288 1HB  TYR    18      -1.733 -18.046  10.907  1.00  0.00           H  
ATOM    289 2HB  TYR    18      -3.050 -16.956  11.318  1.00  0.00           H  
ATOM    290  HD1 TYR    18      -2.729 -20.295   9.624  1.00  0.00           H  
ATOM    291  HD2 TYR    18      -4.708 -17.898  12.583  1.00  0.00           H  
ATOM    292  HE1 TYR    18      -4.137 -22.228  10.250  1.00  0.00           H  
ATOM    293  HE2 TYR    18      -6.115 -19.831  13.207  1.00  0.00           H  
ATOM    294  HH  TYR    18      -5.700 -22.993  11.636  1.00  0.00           H  
ATOM    295  N   LYS    19      -5.177 -17.736   8.471  1.00  0.00           N  
ATOM    296  CA  LYS    19      -6.452 -17.264   8.023  1.00  0.00           C  
ATOM    297  C   LYS    19      -7.065 -16.387   9.069  1.00  0.00           C  
ATOM    298  O   LYS    19      -7.610 -15.332   8.752  1.00  0.00           O  
ATOM    299  CB  LYS    19      -7.382 -18.433   7.694  1.00  0.00           C  
ATOM    300  CG  LYS    19      -8.754 -18.021   7.178  1.00  0.00           C  
ATOM    301  CD  LYS    19      -9.598 -19.235   6.820  1.00  0.00           C  
ATOM    302  CE  LYS    19     -10.984 -18.826   6.346  1.00  0.00           C  
ATOM    303  NZ  LYS    19     -11.822 -20.004   5.992  1.00  0.00           N  
ATOM    304  H   LYS    19      -4.990 -18.728   8.465  1.00  0.00           H  
ATOM    305  HA  LYS    19      -6.304 -16.675   7.117  1.00  0.00           H  
ATOM    306 1HB  LYS    19      -6.916 -19.067   6.938  1.00  0.00           H  
ATOM    307 2HB  LYS    19      -7.530 -19.043   8.586  1.00  0.00           H  
ATOM    308 1HG  LYS    19      -9.272 -17.441   7.943  1.00  0.00           H  
ATOM    309 2HG  LYS    19      -8.637 -17.397   6.293  1.00  0.00           H  
ATOM    310 1HD  LYS    19      -9.104 -19.801   6.028  1.00  0.00           H  
ATOM    311 2HD  LYS    19      -9.698 -19.878   7.694  1.00  0.00           H  
ATOM    312 1HE  LYS    19     -11.485 -18.262   7.132  1.00  0.00           H  
ATOM    313 2HE  LYS    19     -10.896 -18.184   5.470  1.00  0.00           H  
ATOM    314 1HZ  LYS    19     -12.732 -19.691   5.683  1.00  0.00           H  
ATOM    315 2HZ  LYS    19     -11.376 -20.525   5.251  1.00  0.00           H  
ATOM    316 3HZ  LYS    19     -11.928 -20.597   6.803  1.00  0.00           H  
ATOM    317  N   CYS    20      -6.974 -16.785  10.351  1.00  0.00           N  
ATOM    318  CA  CYS    20      -7.628 -16.062  11.403  1.00  0.00           C  
ATOM    319  C   CYS    20      -6.967 -14.725  11.549  1.00  0.00           C  
ATOM    320  O   CYS    20      -7.617 -13.718  11.827  1.00  0.00           O  
ATOM    321  CB  CYS    20      -7.561 -16.824  12.726  1.00  0.00           C  
ATOM    322  SG  CYS    20      -8.560 -18.332  12.762  1.00  0.00           S  
ATOM    323  H   CYS    20      -6.436 -17.608  10.581  1.00  0.00           H  
ATOM    324  HA  CYS    20      -8.677 -15.936  11.136  1.00  0.00           H  
ATOM    325 1HB  CYS    20      -6.527 -17.098  12.936  1.00  0.00           H  
ATOM    326 2HB  CYS    20      -7.898 -16.177  13.536  1.00  0.00           H  
ATOM    327  HG  CYS    20      -9.691 -17.757  12.368  1.00  0.00           H  
ATOM    328  N   GLN    21      -5.641 -14.678  11.343  1.00  0.00           N  
ATOM    329  CA  GLN    21      -4.919 -13.439  11.422  1.00  0.00           C  
ATOM    330  C   GLN    21      -5.396 -12.483  10.376  1.00  0.00           C  
ATOM    331  O   GLN    21      -5.543 -11.289  10.631  1.00  0.00           O  
ATOM    332  CB  GLN    21      -3.415 -13.677  11.268  1.00  0.00           C  
ATOM    333  CG  GLN    21      -2.767 -14.363  12.460  1.00  0.00           C  
ATOM    334  CD  GLN    21      -1.300 -14.665  12.226  1.00  0.00           C  
ATOM    335  OE1 GLN    21      -0.902 -15.079  11.134  1.00  0.00           O  
ATOM    336  NE2 GLN    21      -0.484 -14.459  13.254  1.00  0.00           N  
ATOM    337  H   GLN    21      -5.138 -15.528  11.128  1.00  0.00           H  
ATOM    338  HA  GLN    21      -5.100 -12.995  12.401  1.00  0.00           H  
ATOM    339 1HB  GLN    21      -3.232 -14.292  10.386  1.00  0.00           H  
ATOM    340 2HB  GLN    21      -2.909 -12.724  11.114  1.00  0.00           H  
ATOM    341 1HG  GLN    21      -2.849 -13.711  13.329  1.00  0.00           H  
ATOM    342 2HG  GLN    21      -3.285 -15.304  12.650  1.00  0.00           H  
ATOM    343 1HE2 GLN    21       0.496 -14.641  13.160  1.00  0.00           H  
ATOM    344 2HE2 GLN    21      -0.848 -14.123  14.123  1.00  0.00           H  
ATOM    345  N   GLN    22      -5.667 -12.986   9.163  1.00  0.00           N  
ATOM    346  CA  GLN    22      -6.191 -12.124   8.145  1.00  0.00           C  
ATOM    347  C   GLN    22      -7.587 -11.699   8.463  1.00  0.00           C  
ATOM    348  O   GLN    22      -7.956 -10.550   8.219  1.00  0.00           O  
ATOM    349  CB  GLN    22      -6.155 -12.819   6.781  1.00  0.00           C  
ATOM    350  CG  GLN    22      -6.596 -11.941   5.623  1.00  0.00           C  
ATOM    351  CD  GLN    22      -5.691 -10.739   5.430  1.00  0.00           C  
ATOM    352  OE1 GLN    22      -4.465 -10.870   5.379  1.00  0.00           O  
ATOM    353  NE2 GLN    22      -6.291  -9.559   5.322  1.00  0.00           N  
ATOM    354  H   GLN    22      -5.511 -13.961   8.949  1.00  0.00           H  
ATOM    355  HA  GLN    22      -5.570 -11.230   8.096  1.00  0.00           H  
ATOM    356 1HB  GLN    22      -5.141 -13.164   6.575  1.00  0.00           H  
ATOM    357 2HB  GLN    22      -6.801 -13.697   6.803  1.00  0.00           H  
ATOM    358 1HG  GLN    22      -6.581 -12.531   4.707  1.00  0.00           H  
ATOM    359 2HG  GLN    22      -7.606 -11.580   5.818  1.00  0.00           H  
ATOM    360 1HE2 GLN    22      -5.745  -8.730   5.193  1.00  0.00           H  
ATOM    361 2HE2 GLN    22      -7.288  -9.499   5.369  1.00  0.00           H  
ATOM    362  N   GLU    23      -8.402 -12.605   9.028  1.00  0.00           N  
ATOM    363  CA  GLU    23      -9.746 -12.246   9.383  1.00  0.00           C  
ATOM    364  C   GLU    23      -9.784 -11.064  10.304  1.00  0.00           C  
ATOM    365  O   GLU    23     -10.459 -10.077  10.022  1.00  0.00           O  
ATOM    366  CB  GLU    23     -10.456 -13.432  10.038  1.00  0.00           C  
ATOM    367  CG  GLU    23     -11.882 -13.143  10.485  1.00  0.00           C  
ATOM    368  CD  GLU    23     -12.548 -14.332  11.120  1.00  0.00           C  
ATOM    369  OE1 GLU    23     -11.979 -15.397  11.086  1.00  0.00           O  
ATOM    370  OE2 GLU    23     -13.628 -14.175  11.641  1.00  0.00           O  
ATOM    371  H   GLU    23      -8.081 -13.546   9.208  1.00  0.00           H  
ATOM    372  HA  GLU    23     -10.284 -11.975   8.474  1.00  0.00           H  
ATOM    373 1HB  GLU    23     -10.487 -14.269   9.340  1.00  0.00           H  
ATOM    374 2HB  GLU    23      -9.891 -13.757  10.912  1.00  0.00           H  
ATOM    375 1HG  GLU    23     -11.868 -12.324  11.203  1.00  0.00           H  
ATOM    376 2HG  GLU    23     -12.465 -12.824   9.622  1.00  0.00           H  
ATOM    377  N   TYR    24      -9.068 -11.146  11.440  1.00  0.00           N  
ATOM    378  CA  TYR    24      -8.978 -10.096  12.418  1.00  0.00           C  
ATOM    379  C   TYR    24      -8.259  -8.870  11.944  1.00  0.00           C  
ATOM    380  O   TYR    24      -8.618  -7.762  12.344  1.00  0.00           O  
ATOM    381  CB  TYR    24      -8.298 -10.628  13.682  1.00  0.00           C  
ATOM    382  CG  TYR    24      -9.163 -11.570  14.490  1.00  0.00           C  
ATOM    383  CD1 TYR    24      -8.809 -12.906  14.610  1.00  0.00           C  
ATOM    384  CD2 TYR    24     -10.309 -11.098  15.112  1.00  0.00           C  
ATOM    385  CE1 TYR    24      -9.599 -13.766  15.349  1.00  0.00           C  
ATOM    386  CE2 TYR    24     -11.100 -11.958  15.849  1.00  0.00           C  
ATOM    387  CZ  TYR    24     -10.748 -13.287  15.969  1.00  0.00           C  
ATOM    388  OH  TYR    24     -11.534 -14.143  16.704  1.00  0.00           O  
ATOM    389  H   TYR    24      -8.568 -12.010  11.597  1.00  0.00           H  
ATOM    390  HA  TYR    24      -9.987  -9.768  12.668  1.00  0.00           H  
ATOM    391 1HB  TYR    24      -7.383 -11.156  13.409  1.00  0.00           H  
ATOM    392 2HB  TYR    24      -8.016  -9.793  14.322  1.00  0.00           H  
ATOM    393  HD1 TYR    24      -7.908 -13.277  14.122  1.00  0.00           H  
ATOM    394  HD2 TYR    24     -10.588 -10.048  15.016  1.00  0.00           H  
ATOM    395  HE1 TYR    24      -9.321 -14.816  15.442  1.00  0.00           H  
ATOM    396  HE2 TYR    24     -12.002 -11.587  16.336  1.00  0.00           H  
ATOM    397  HH  TYR    24     -11.417 -13.961  17.639  1.00  0.00           H  
ATOM    398  N   MET    25      -7.232  -9.016  11.085  1.00  0.00           N  
ATOM    399  CA  MET    25      -6.640  -7.867  10.452  1.00  0.00           C  
ATOM    400  C   MET    25      -7.651  -7.015   9.746  1.00  0.00           C  
ATOM    401  O   MET    25      -7.645  -5.797   9.918  1.00  0.00           O  
ATOM    402  CB  MET    25      -5.557  -8.313   9.473  1.00  0.00           C  
ATOM    403  CG  MET    25      -4.776  -7.173   8.834  1.00  0.00           C  
ATOM    404  SD  MET    25      -3.563  -7.749   7.631  1.00  0.00           S  
ATOM    405  CE  MET    25      -2.402  -8.596   8.698  1.00  0.00           C  
ATOM    406  H   MET    25      -6.867  -9.935  10.877  1.00  0.00           H  
ATOM    407  HA  MET    25      -6.185  -7.244  11.222  1.00  0.00           H  
ATOM    408 1HB  MET    25      -4.846  -8.958   9.987  1.00  0.00           H  
ATOM    409 2HB  MET    25      -6.009  -8.898   8.671  1.00  0.00           H  
ATOM    410 1HG  MET    25      -5.466  -6.496   8.332  1.00  0.00           H  
ATOM    411 2HG  MET    25      -4.253  -6.613   9.609  1.00  0.00           H  
ATOM    412 1HE  MET    25      -1.590  -9.010   8.098  1.00  0.00           H  
ATOM    413 2HE  MET    25      -1.995  -7.893   9.425  1.00  0.00           H  
ATOM    414 3HE  MET    25      -2.912  -9.405   9.223  1.00  0.00           H  
ATOM    415  N   THR    26      -8.560  -7.603   8.952  1.00  0.00           N  
ATOM    416  CA  THR    26      -9.524  -6.780   8.277  1.00  0.00           C  
ATOM    417  C   THR    26     -10.468  -6.178   9.271  1.00  0.00           C  
ATOM    418  O   THR    26     -10.821  -5.003   9.167  1.00  0.00           O  
ATOM    419  CB  THR    26     -10.312  -7.581   7.224  1.00  0.00           C  
ATOM    420  OG1 THR    26      -9.407  -8.107   6.244  1.00  0.00           O  
ATOM    421  CG2 THR    26     -11.339  -6.695   6.538  1.00  0.00           C  
ATOM    422  H   THR    26      -8.587  -8.604   8.817  1.00  0.00           H  
ATOM    423  HA  THR    26      -8.995  -5.976   7.765  1.00  0.00           H  
ATOM    424  HB  THR    26     -10.823  -8.413   7.709  1.00  0.00           H  
ATOM    425  HG1 THR    26      -8.934  -8.856   6.615  1.00  0.00           H  
ATOM    426 1HG2 THR    26     -11.887  -7.278   5.798  1.00  0.00           H  
ATOM    427 2HG2 THR    26     -12.036  -6.303   7.279  1.00  0.00           H  
ATOM    428 3HG2 THR    26     -10.832  -5.867   6.043  1.00  0.00           H  
ATOM    429  N   LYS    27     -10.894  -6.963  10.275  1.00  0.00           N  
ATOM    430  CA  LYS    27     -11.872  -6.503  11.220  1.00  0.00           C  
ATOM    431  C   LYS    27     -11.380  -5.275  11.917  1.00  0.00           C  
ATOM    432  O   LYS    27     -12.138  -4.329  12.128  1.00  0.00           O  
ATOM    433  CB  LYS    27     -12.202  -7.595  12.239  1.00  0.00           C  
ATOM    434  CG  LYS    27     -13.042  -8.738  11.686  1.00  0.00           C  
ATOM    435  CD  LYS    27     -13.304  -9.796  12.747  1.00  0.00           C  
ATOM    436  CE  LYS    27     -14.248 -10.874  12.235  1.00  0.00           C  
ATOM    437  NZ  LYS    27     -14.454 -11.954  13.238  1.00  0.00           N  
ATOM    438  H   LYS    27     -10.521  -7.897  10.369  1.00  0.00           H  
ATOM    439  HA  LYS    27     -12.784  -6.250  10.679  1.00  0.00           H  
ATOM    440 1HB  LYS    27     -11.276  -8.019  12.629  1.00  0.00           H  
ATOM    441 2HB  LYS    27     -12.742  -7.158  13.079  1.00  0.00           H  
ATOM    442 1HG  LYS    27     -13.996  -8.349  11.329  1.00  0.00           H  
ATOM    443 2HG  LYS    27     -12.522  -9.199  10.846  1.00  0.00           H  
ATOM    444 1HD  LYS    27     -12.361 -10.259  13.040  1.00  0.00           H  
ATOM    445 2HD  LYS    27     -13.746  -9.327  13.626  1.00  0.00           H  
ATOM    446 1HE  LYS    27     -15.211 -10.429  11.995  1.00  0.00           H  
ATOM    447 2HE  LYS    27     -13.838 -11.313  11.325  1.00  0.00           H  
ATOM    448 1HZ  LYS    27     -15.084 -12.648  12.860  1.00  0.00           H  
ATOM    449 2HZ  LYS    27     -13.567 -12.387  13.454  1.00  0.00           H  
ATOM    450 3HZ  LYS    27     -14.852 -11.563  14.079  1.00  0.00           H  
ATOM    451  N   VAL    28     -10.097  -5.261  12.320  1.00  0.00           N  
ATOM    452  CA  VAL    28      -9.569  -4.108  12.998  1.00  0.00           C  
ATOM    453  C   VAL    28      -9.540  -2.931  12.072  1.00  0.00           C  
ATOM    454  O   VAL    28      -9.847  -1.809  12.472  1.00  0.00           O  
ATOM    455  CB  VAL    28      -8.148  -4.389  13.520  1.00  0.00           C  
ATOM    456  CG1 VAL    28      -7.519  -3.115  14.064  1.00  0.00           C  
ATOM    457  CG2 VAL    28      -8.193  -5.469  14.590  1.00  0.00           C  
ATOM    458  H   VAL    28      -9.493  -6.052  12.152  1.00  0.00           H  
ATOM    459  HA  VAL    28     -10.212  -3.882  13.849  1.00  0.00           H  
ATOM    460  HB  VAL    28      -7.526  -4.725  12.690  1.00  0.00           H  
ATOM    461 1HG1 VAL    28      -6.514  -3.332  14.429  1.00  0.00           H  
ATOM    462 2HG1 VAL    28      -7.464  -2.369  13.272  1.00  0.00           H  
ATOM    463 3HG1 VAL    28      -8.126  -2.731  14.884  1.00  0.00           H  
ATOM    464 1HG2 VAL    28      -7.184  -5.663  14.954  1.00  0.00           H  
ATOM    465 2HG2 VAL    28      -8.820  -5.135  15.417  1.00  0.00           H  
ATOM    466 3HG2 VAL    28      -8.608  -6.384  14.167  1.00  0.00           H  
ATOM    467  N   LEU    29      -9.174  -3.159  10.797  1.00  0.00           N  
ATOM    468  CA  LEU    29      -9.112  -2.085   9.852  1.00  0.00           C  
ATOM    469  C   LEU    29     -10.469  -1.464   9.769  1.00  0.00           C  
ATOM    470  O   LEU    29     -10.607  -0.244   9.797  1.00  0.00           O  
ATOM    471  CB  LEU    29      -8.666  -2.587   8.473  1.00  0.00           C  
ATOM    472  CG  LEU    29      -8.554  -1.517   7.380  1.00  0.00           C  
ATOM    473  CD1 LEU    29      -7.534  -0.467   7.799  1.00  0.00           C  
ATOM    474  CD2 LEU    29      -8.155  -2.172   6.066  1.00  0.00           C  
ATOM    475  H   LEU    29      -8.939  -4.094  10.496  1.00  0.00           H  
ATOM    476  HA  LEU    29      -8.382  -1.357  10.204  1.00  0.00           H  
ATOM    477 1HB  LEU    29      -7.691  -3.060   8.574  1.00  0.00           H  
ATOM    478 2HB  LEU    29      -9.377  -3.338   8.130  1.00  0.00           H  
ATOM    479  HG  LEU    29      -9.515  -1.018   7.259  1.00  0.00           H  
ATOM    480 1HD1 LEU    29      -7.454   0.294   7.022  1.00  0.00           H  
ATOM    481 2HD1 LEU    29      -7.854  -0.001   8.731  1.00  0.00           H  
ATOM    482 3HD1 LEU    29      -6.563  -0.940   7.944  1.00  0.00           H  
ATOM    483 1HD2 LEU    29      -8.076  -1.412   5.289  1.00  0.00           H  
ATOM    484 2HD2 LEU    29      -7.192  -2.671   6.186  1.00  0.00           H  
ATOM    485 3HD2 LEU    29      -8.910  -2.905   5.781  1.00  0.00           H  
ATOM    486  N   GLU    30     -11.512  -2.307   9.684  1.00  0.00           N  
ATOM    487  CA  GLU    30     -12.856  -1.831   9.528  1.00  0.00           C  
ATOM    488  C   GLU    30     -13.234  -1.021  10.728  1.00  0.00           C  
ATOM    489  O   GLU    30     -13.919  -0.005  10.613  1.00  0.00           O  
ATOM    490  CB  GLU    30     -13.832  -2.995   9.343  1.00  0.00           C  
ATOM    491  CG  GLU    30     -13.709  -3.712   8.007  1.00  0.00           C  
ATOM    492  CD  GLU    30     -14.658  -4.870   7.874  1.00  0.00           C  
ATOM    493  OE1 GLU    30     -15.319  -5.184   8.835  1.00  0.00           O  
ATOM    494  OE2 GLU    30     -14.723  -5.440   6.811  1.00  0.00           O  
ATOM    495  H   GLU    30     -11.346  -3.302   9.733  1.00  0.00           H  
ATOM    496  HA  GLU    30     -12.899  -1.202   8.638  1.00  0.00           H  
ATOM    497 1HB  GLU    30     -13.675  -3.730  10.133  1.00  0.00           H  
ATOM    498 2HB  GLU    30     -14.855  -2.630   9.435  1.00  0.00           H  
ATOM    499 1HG  GLU    30     -13.907  -3.001   7.205  1.00  0.00           H  
ATOM    500 2HG  GLU    30     -12.687  -4.071   7.891  1.00  0.00           H  
ATOM    501  N   CYS    31     -12.779  -1.443  11.919  1.00  0.00           N  
ATOM    502  CA  CYS    31     -13.087  -0.738  13.130  1.00  0.00           C  
ATOM    503  C   CYS    31     -12.471   0.624  13.075  1.00  0.00           C  
ATOM    504  O   CYS    31     -13.038   1.593  13.575  1.00  0.00           O  
ATOM    505  CB  CYS    31     -12.567  -1.491  14.356  1.00  0.00           C  
ATOM    506  SG  CYS    31     -13.421  -3.052  14.681  1.00  0.00           S  
ATOM    507  H   CYS    31     -12.207  -2.275  11.966  1.00  0.00           H  
ATOM    508  HA  CYS    31     -14.170  -0.653  13.215  1.00  0.00           H  
ATOM    509 1HB  CYS    31     -11.506  -1.707  14.227  1.00  0.00           H  
ATOM    510 2HB  CYS    31     -12.668  -0.861  15.239  1.00  0.00           H  
ATOM    511  HG  CYS    31     -12.351  -3.705  15.124  1.00  0.00           H  
ATOM    512  N   LEU    32     -11.282   0.730  12.463  1.00  0.00           N  
ATOM    513  CA  LEU    32     -10.613   1.992  12.339  1.00  0.00           C  
ATOM    514  C   LEU    32     -11.378   2.821  11.358  1.00  0.00           C  
ATOM    515  O   LEU    32     -11.483   4.034  11.515  1.00  0.00           O  
ATOM    516  CB  LEU    32      -9.164   1.808  11.872  1.00  0.00           C  
ATOM    517  CG  LEU    32      -8.224   1.125  12.874  1.00  0.00           C  
ATOM    518  CD1 LEU    32      -6.904   0.795  12.189  1.00  0.00           C  
ATOM    519  CD2 LEU    32      -8.005   2.039  14.070  1.00  0.00           C  
ATOM    520  H   LEU    32     -10.847  -0.098  12.080  1.00  0.00           H  
ATOM    521  HA  LEU    32     -10.599   2.473  13.316  1.00  0.00           H  
ATOM    522 1HB  LEU    32      -9.165   1.213  10.960  1.00  0.00           H  
ATOM    523 2HB  LEU    32      -8.746   2.788  11.641  1.00  0.00           H  
ATOM    524  HG  LEU    32      -8.669   0.187  13.209  1.00  0.00           H  
ATOM    525 1HD1 LEU    32      -6.237   0.309  12.901  1.00  0.00           H  
ATOM    526 2HD1 LEU    32      -7.088   0.124  11.349  1.00  0.00           H  
ATOM    527 3HD1 LEU    32      -6.443   1.713  11.827  1.00  0.00           H  
ATOM    528 1HD2 LEU    32      -7.338   1.553  14.782  1.00  0.00           H  
ATOM    529 2HD2 LEU    32      -7.559   2.975  13.736  1.00  0.00           H  
ATOM    530 3HD2 LEU    32      -8.962   2.244  14.551  1.00  0.00           H  
ATOM    531  N   GLN    33     -11.933   2.177  10.311  1.00  0.00           N  
ATOM    532  CA  GLN    33     -12.663   2.860   9.282  1.00  0.00           C  
ATOM    533  C   GLN    33     -13.931   3.417   9.848  1.00  0.00           C  
ATOM    534  O   GLN    33     -14.476   4.383   9.316  1.00  0.00           O  
ATOM    535  CB  GLN    33     -12.971   1.920   8.113  1.00  0.00           C  
ATOM    536  CG  GLN    33     -11.753   1.523   7.296  1.00  0.00           C  
ATOM    537  CD  GLN    33     -12.081   0.493   6.232  1.00  0.00           C  
ATOM    538  OE1 GLN    33     -13.089  -0.213   6.321  1.00  0.00           O  
ATOM    539  NE2 GLN    33     -11.230   0.402   5.216  1.00  0.00           N  
ATOM    540  H   GLN    33     -11.826   1.174  10.256  1.00  0.00           H  
ATOM    541  HA  GLN    33     -12.051   3.682   8.911  1.00  0.00           H  
ATOM    542 1HB  GLN    33     -13.434   1.009   8.491  1.00  0.00           H  
ATOM    543 2HB  GLN    33     -13.686   2.396   7.442  1.00  0.00           H  
ATOM    544 1HG  GLN    33     -11.355   2.410   6.803  1.00  0.00           H  
ATOM    545 2HG  GLN    33     -11.003   1.099   7.963  1.00  0.00           H  
ATOM    546 1HE2 GLN    33     -11.394  -0.260   4.484  1.00  0.00           H  
ATOM    547 2HE2 GLN    33     -10.425   0.994   5.183  1.00  0.00           H  
ATOM    548  N   GLN    34     -14.445   2.804  10.933  1.00  0.00           N  
ATOM    549  CA  GLN    34     -15.673   3.269  11.509  1.00  0.00           C  
ATOM    550  C   GLN    34     -15.352   4.214  12.622  1.00  0.00           C  
ATOM    551  O   GLN    34     -16.241   4.650  13.354  1.00  0.00           O  
ATOM    552  CB  GLN    34     -16.522   2.103  12.022  1.00  0.00           C  
ATOM    553  CG  GLN    34     -16.996   1.153  10.936  1.00  0.00           C  
ATOM    554  CD  GLN    34     -17.903   1.832   9.928  1.00  0.00           C  
ATOM    555  OE1 GLN    34     -18.872   2.501  10.296  1.00  0.00           O  
ATOM    556  NE2 GLN    34     -17.593   1.664   8.647  1.00  0.00           N  
ATOM    557  H   GLN    34     -13.973   2.015  11.352  1.00  0.00           H  
ATOM    558  HA  GLN    34     -16.240   3.791  10.739  1.00  0.00           H  
ATOM    559 1HB  GLN    34     -15.947   1.526  12.747  1.00  0.00           H  
ATOM    560 2HB  GLN    34     -17.401   2.491  12.536  1.00  0.00           H  
ATOM    561 1HG  GLN    34     -16.128   0.761  10.405  1.00  0.00           H  
ATOM    562 2HG  GLN    34     -17.550   0.336  11.398  1.00  0.00           H  
ATOM    563 1HE2 GLN    34     -18.155   2.089   7.936  1.00  0.00           H  
ATOM    564 2HE2 GLN    34     -16.798   1.114   8.392  1.00  0.00           H  
ATOM    565  N   LYS    35     -14.065   4.585  12.745  1.00  0.00           N  
ATOM    566  CA  LYS    35     -13.615   5.496  13.757  1.00  0.00           C  
ATOM    567  C   LYS    35     -13.900   4.955  15.121  1.00  0.00           C  
ATOM    568  O   LYS    35     -14.492   5.640  15.953  1.00  0.00           O  
ATOM    569  CB  LYS    35     -14.275   6.865  13.584  1.00  0.00           C  
ATOM    570  CG  LYS    35     -13.981   7.541  12.252  1.00  0.00           C  
ATOM    571  CD  LYS    35     -14.605   8.927  12.186  1.00  0.00           C  
ATOM    572  CE  LYS    35     -14.341   9.590  10.842  1.00  0.00           C  
ATOM    573  NZ  LYS    35     -14.964  10.939  10.755  1.00  0.00           N  
ATOM    574  H   LYS    35     -13.395   4.203  12.093  1.00  0.00           H  
ATOM    575  HA  LYS    35     -12.536   5.617  13.659  1.00  0.00           H  
ATOM    576 1HB  LYS    35     -15.357   6.761  13.675  1.00  0.00           H  
ATOM    577 2HB  LYS    35     -13.942   7.532  14.379  1.00  0.00           H  
ATOM    578 1HG  LYS    35     -12.902   7.631  12.120  1.00  0.00           H  
ATOM    579 2HG  LYS    35     -14.379   6.934  11.439  1.00  0.00           H  
ATOM    580 1HD  LYS    35     -15.682   8.849  12.338  1.00  0.00           H  
ATOM    581 2HD  LYS    35     -14.188   9.552  12.976  1.00  0.00           H  
ATOM    582 1HE  LYS    35     -13.267   9.689  10.690  1.00  0.00           H  
ATOM    583 2HE  LYS    35     -14.743   8.967  10.043  1.00  0.00           H  
ATOM    584 1HZ  LYS    35     -14.767  11.344   9.851  1.00  0.00           H  
ATOM    585 2HZ  LYS    35     -15.964  10.857  10.876  1.00  0.00           H  
ATOM    586 3HZ  LYS    35     -14.585  11.533  11.479  1.00  0.00           H  
ATOM    587  N   VAL    36     -13.477   3.723  15.426  1.00  0.00           N  
ATOM    588  CA  VAL    36     -13.744   3.279  16.762  1.00  0.00           C  
ATOM    589  C   VAL    36     -12.439   2.867  17.345  1.00  0.00           C  
ATOM    590  O   VAL    36     -11.596   2.313  16.642  1.00  0.00           O  
ATOM    591  CB  VAL    36     -14.736   2.101  16.782  1.00  0.00           C  
ATOM    592  CG1 VAL    36     -15.044   1.689  18.214  1.00  0.00           C  
ATOM    593  CG2 VAL    36     -16.010   2.483  16.044  1.00  0.00           C  
ATOM    594  H   VAL    36     -12.996   3.104  14.789  1.00  0.00           H  
ATOM    595  HA  VAL    36     -14.189   4.105  17.319  1.00  0.00           H  
ATOM    596  HB  VAL    36     -14.275   1.242  16.293  1.00  0.00           H  
ATOM    597 1HG1 VAL    36     -15.746   0.855  18.210  1.00  0.00           H  
ATOM    598 2HG1 VAL    36     -14.124   1.386  18.712  1.00  0.00           H  
ATOM    599 3HG1 VAL    36     -15.486   2.531  18.747  1.00  0.00           H  
ATOM    600 1HG2 VAL    36     -16.706   1.645  16.062  1.00  0.00           H  
ATOM    601 2HG2 VAL    36     -16.467   3.345  16.530  1.00  0.00           H  
ATOM    602 3HG2 VAL    36     -15.770   2.733  15.011  1.00  0.00           H  
ATOM    603  N   ASN    37     -12.185   3.163  18.637  1.00  0.00           N  
ATOM    604  CA  ASN    37     -10.877   2.745  19.029  1.00  0.00           C  
ATOM    605  C   ASN    37     -10.936   1.254  19.005  1.00  0.00           C  
ATOM    606  O   ASN    37     -11.959   0.658  19.343  1.00  0.00           O  
ATOM    607  CB  ASN    37     -10.479   3.284  20.390  1.00  0.00           C  
ATOM    608  CG  ASN    37     -10.178   4.757  20.364  1.00  0.00           C  
ATOM    609  OD1 ASN    37      -9.784   5.303  19.327  1.00  0.00           O  
ATOM    610  ND2 ASN    37     -10.356   5.409  21.483  1.00  0.00           N  
ATOM    611  H   ASN    37     -12.779   3.617  19.315  1.00  0.00           H  
ATOM    612  HA  ASN    37     -10.159   3.125  18.300  1.00  0.00           H  
ATOM    613 1HB  ASN    37     -11.283   3.101  21.104  1.00  0.00           H  
ATOM    614 2HB  ASN    37      -9.597   2.752  20.748  1.00  0.00           H  
ATOM    615 1HD2 ASN    37     -10.172   6.392  21.524  1.00  0.00           H  
ATOM    616 2HD2 ASN    37     -10.678   4.927  22.298  1.00  0.00           H  
ATOM    617  N   GLY    38      -9.838   0.601  18.591  1.00  0.00           N  
ATOM    618  CA  GLY    38      -9.929  -0.822  18.479  1.00  0.00           C  
ATOM    619  C   GLY    38      -9.217  -1.454  19.631  1.00  0.00           C  
ATOM    620  O   GLY    38      -8.145  -1.015  20.044  1.00  0.00           O  
ATOM    621  H   GLY    38      -8.967   1.058  18.359  1.00  0.00           H  
ATOM    622 1HA  GLY    38     -10.978  -1.120  18.464  1.00  0.00           H  
ATOM    623 2HA  GLY    38      -9.491  -1.141  17.534  1.00  0.00           H  
ATOM    624  N   ILE    39      -9.817  -2.528  20.174  1.00  0.00           N  
ATOM    625  CA  ILE    39      -9.198  -3.262  21.230  1.00  0.00           C  
ATOM    626  C   ILE    39      -8.983  -4.635  20.696  1.00  0.00           C  
ATOM    627  O   ILE    39      -9.876  -5.236  20.095  1.00  0.00           O  
ATOM    628  CB  ILE    39     -10.061  -3.299  22.505  1.00  0.00           C  
ATOM    629  CG1 ILE    39     -10.339  -1.879  23.003  1.00  0.00           C  
ATOM    630  CG2 ILE    39      -9.377  -4.122  23.586  1.00  0.00           C  
ATOM    631  CD1 ILE    39     -11.395  -1.806  24.082  1.00  0.00           C  
ATOM    632  H   ILE    39     -10.720  -2.824  19.833  1.00  0.00           H  
ATOM    633  HA  ILE    39      -8.256  -2.777  21.482  1.00  0.00           H  
ATOM    634  HB  ILE    39     -11.027  -3.748  22.277  1.00  0.00           H  
ATOM    635 1HG1 ILE    39      -9.421  -1.444  23.395  1.00  0.00           H  
ATOM    636 2HG1 ILE    39     -10.664  -1.257  22.168  1.00  0.00           H  
ATOM    637 1HG2 ILE    39     -10.000  -4.137  24.480  1.00  0.00           H  
ATOM    638 2HG2 ILE    39      -9.229  -5.140  23.230  1.00  0.00           H  
ATOM    639 3HG2 ILE    39      -8.411  -3.677  23.825  1.00  0.00           H  
ATOM    640 1HD1 ILE    39     -11.537  -0.768  24.384  1.00  0.00           H  
ATOM    641 2HD1 ILE    39     -12.335  -2.205  23.699  1.00  0.00           H  
ATOM    642 3HD1 ILE    39     -11.076  -2.392  24.943  1.00  0.00           H  
ATOM    643  N   LEU    40      -7.759  -5.162  20.874  1.00  0.00           N  
ATOM    644  CA  LEU    40      -7.486  -6.465  20.344  1.00  0.00           C  
ATOM    645  C   LEU    40      -6.798  -7.286  21.383  1.00  0.00           C  
ATOM    646  O   LEU    40      -5.691  -6.973  21.819  1.00  0.00           O  
ATOM    647  CB  LEU    40      -6.615  -6.369  19.085  1.00  0.00           C  
ATOM    648  CG  LEU    40      -6.263  -7.705  18.417  1.00  0.00           C  
ATOM    649  CD1 LEU    40      -7.534  -8.369  17.907  1.00  0.00           C  
ATOM    650  CD2 LEU    40      -5.280  -7.461  17.282  1.00  0.00           C  
ATOM    651  H   LEU    40      -7.029  -4.670  21.369  1.00  0.00           H  
ATOM    652  HA  LEU    40      -8.432  -6.934  20.075  1.00  0.00           H  
ATOM    653 1HB  LEU    40      -7.134  -5.758  18.350  1.00  0.00           H  
ATOM    654 2HB  LEU    40      -5.680  -5.873  19.346  1.00  0.00           H  
ATOM    655  HG  LEU    40      -5.810  -8.372  19.152  1.00  0.00           H  
ATOM    656 1HD1 LEU    40      -7.284  -9.318  17.433  1.00  0.00           H  
ATOM    657 2HD1 LEU    40      -8.211  -8.550  18.743  1.00  0.00           H  
ATOM    658 3HD1 LEU    40      -8.019  -7.717  17.181  1.00  0.00           H  
ATOM    659 1HD2 LEU    40      -5.029  -8.410  16.807  1.00  0.00           H  
ATOM    660 2HD2 LEU    40      -5.731  -6.795  16.546  1.00  0.00           H  
ATOM    661 3HD2 LEU    40      -4.373  -7.002  17.678  1.00  0.00           H  
ATOM    662  N   GLU    41      -7.463  -8.375  21.810  1.00  0.00           N  
ATOM    663  CA  GLU    41      -6.814  -9.291  22.697  1.00  0.00           C  
ATOM    664  C   GLU    41      -6.293 -10.416  21.864  1.00  0.00           C  
ATOM    665  O   GLU    41      -7.051 -11.057  21.139  1.00  0.00           O  
ATOM    666  CB  GLU    41      -7.772  -9.808  23.772  1.00  0.00           C  
ATOM    667  CG  GLU    41      -7.128 -10.732  24.796  1.00  0.00           C  
ATOM    668  CD  GLU    41      -8.091 -11.197  25.853  1.00  0.00           C  
ATOM    669  OE1 GLU    41      -9.244 -10.844  25.775  1.00  0.00           O  
ATOM    670  OE2 GLU    41      -7.675 -11.906  26.738  1.00  0.00           O  
ATOM    671  H   GLU    41      -8.412  -8.561  21.520  1.00  0.00           H  
ATOM    672  HA  GLU    41      -5.996  -8.770  23.195  1.00  0.00           H  
ATOM    673 1HB  GLU    41      -8.205  -8.965  24.310  1.00  0.00           H  
ATOM    674 2HB  GLU    41      -8.590 -10.351  23.300  1.00  0.00           H  
ATOM    675 1HG  GLU    41      -6.724 -11.603  24.281  1.00  0.00           H  
ATOM    676 2HG  GLU    41      -6.299 -10.209  25.272  1.00  0.00           H  
ATOM    677  N   SER    42      -4.969 -10.661  21.932  1.00  0.00           N  
ATOM    678  CA  SER    42      -4.327 -11.629  21.087  1.00  0.00           C  
ATOM    679  C   SER    42      -3.188 -12.178  21.908  1.00  0.00           C  
ATOM    680  O   SER    42      -2.370 -11.409  22.406  1.00  0.00           O  
ATOM    681  CB  SER    42      -3.830 -11.007  19.797  1.00  0.00           C  
ATOM    682  OG  SER    42      -3.410 -11.992  18.893  1.00  0.00           O  
ATOM    683  H   SER    42      -4.413 -10.145  22.599  1.00  0.00           H  
ATOM    684  HA  SER    42      -5.054 -12.401  20.831  1.00  0.00           H  
ATOM    685 1HB  SER    42      -4.627 -10.414  19.348  1.00  0.00           H  
ATOM    686 2HB  SER    42      -3.002 -10.333  20.014  1.00  0.00           H  
ATOM    687  HG  SER    42      -2.466 -12.094  19.034  1.00  0.00           H  
ATOM    688  N   PRO    43      -3.077 -13.472  22.066  1.00  0.00           N  
ATOM    689  CA  PRO    43      -2.002 -14.048  22.845  1.00  0.00           C  
ATOM    690  C   PRO    43      -0.611 -13.695  22.398  1.00  0.00           C  
ATOM    691  O   PRO    43      -0.392 -13.530  21.201  1.00  0.00           O  
ATOM    692  CB  PRO    43      -2.259 -15.549  22.678  1.00  0.00           C  
ATOM    693  CG  PRO    43      -3.726 -15.644  22.435  1.00  0.00           C  
ATOM    694  CD  PRO    43      -4.044 -14.443  21.585  1.00  0.00           C  
ATOM    695  HA  PRO    43      -2.108 -13.736  23.895  1.00  0.00           H  
ATOM    696 1HB  PRO    43      -1.662 -15.942  21.841  1.00  0.00           H  
ATOM    697 2HB  PRO    43      -1.939 -16.088  23.582  1.00  0.00           H  
ATOM    698 1HG  PRO    43      -3.969 -16.594  21.936  1.00  0.00           H  
ATOM    699 2HG  PRO    43      -4.270 -15.641  23.392  1.00  0.00           H  
ATOM    700 1HD  PRO    43      -3.891 -14.694  20.524  1.00  0.00           H  
ATOM    701 2HD  PRO    43      -5.084 -14.131  21.764  1.00  0.00           H  
ATOM    702  N   THR    44       0.352 -13.577  23.341  1.00  0.00           N  
ATOM    703  CA  THR    44       1.708 -13.324  22.955  1.00  0.00           C  
ATOM    704  C   THR    44       2.180 -14.500  22.160  1.00  0.00           C  
ATOM    705  O   THR    44       1.994 -15.651  22.555  1.00  0.00           O  
ATOM    706  CB  THR    44       2.623 -13.092  24.172  1.00  0.00           C  
ATOM    707  OG1 THR    44       2.146 -11.970  24.925  1.00  0.00           O  
ATOM    708  CG2 THR    44       4.051 -12.826  23.722  1.00  0.00           C  
ATOM    709  H   THR    44       0.128 -13.665  24.321  1.00  0.00           H  
ATOM    710  HA  THR    44       1.731 -12.422  22.343  1.00  0.00           H  
ATOM    711  HB  THR    44       2.609 -13.975  24.811  1.00  0.00           H  
ATOM    712  HG1 THR    44       2.740 -11.804  25.661  1.00  0.00           H  
ATOM    713 1HG2 THR    44       4.684 -12.665  24.595  1.00  0.00           H  
ATOM    714 2HG2 THR    44       4.422 -13.682  23.158  1.00  0.00           H  
ATOM    715 3HG2 THR    44       4.074 -11.939  23.089  1.00  0.00           H  
ATOM    716  N   GLY    45       2.805 -14.231  20.997  1.00  0.00           N  
ATOM    717  CA  GLY    45       3.249 -15.285  20.129  1.00  0.00           C  
ATOM    718  C   GLY    45       2.476 -15.265  18.826  1.00  0.00           C  
ATOM    719  O   GLY    45       2.904 -15.884  17.852  1.00  0.00           O  
ATOM    720  H   GLY    45       2.965 -13.271  20.727  1.00  0.00           H  
ATOM    721 1HA  GLY    45       4.315 -15.169  19.932  1.00  0.00           H  
ATOM    722 2HA  GLY    45       3.117 -16.245  20.626  1.00  0.00           H  
ATOM    723  N   THR    46       1.328 -14.552  18.766  1.00  0.00           N  
ATOM    724  CA  THR    46       0.523 -14.408  17.569  1.00  0.00           C  
ATOM    725  C   THR    46       1.076 -13.385  16.625  1.00  0.00           C  
ATOM    726  O   THR    46       0.661 -13.319  15.467  1.00  0.00           O  
ATOM    727  CB  THR    46      -0.928 -14.031  17.923  1.00  0.00           C  
ATOM    728  OG1 THR    46      -0.935 -12.830  18.705  1.00  0.00           O  
ATOM    729  CG2 THR    46      -1.591 -15.149  18.712  1.00  0.00           C  
ATOM    730  H   THR    46       1.030 -14.099  19.618  1.00  0.00           H  
ATOM    731  HA  THR    46       0.513 -15.362  17.042  1.00  0.00           H  
ATOM    732  HB  THR    46      -1.492 -13.856  17.007  1.00  0.00           H  
ATOM    733  HG1 THR    46      -0.569 -13.011  19.573  1.00  0.00           H  
ATOM    734 1HG2 THR    46      -2.616 -14.866  18.953  1.00  0.00           H  
ATOM    735 2HG2 THR    46      -1.598 -16.062  18.117  1.00  0.00           H  
ATOM    736 3HG2 THR    46      -1.037 -15.322  19.634  1.00  0.00           H  
ATOM    737  N   GLY    47       1.994 -12.521  17.088  1.00  0.00           N  
ATOM    738  CA  GLY    47       2.546 -11.588  16.150  1.00  0.00           C  
ATOM    739  C   GLY    47       1.556 -10.494  15.923  1.00  0.00           C  
ATOM    740  O   GLY    47       1.372 -10.025  14.803  1.00  0.00           O  
ATOM    741  H   GLY    47       2.309 -12.498  18.048  1.00  0.00           H  
ATOM    742 1HA  GLY    47       3.483 -11.191  16.540  1.00  0.00           H  
ATOM    743 2HA  GLY    47       2.778 -12.103  15.219  1.00  0.00           H  
ATOM    744  N   LYS    48       0.879 -10.070  17.004  1.00  0.00           N  
ATOM    745  CA  LYS    48      -0.163  -9.095  16.909  1.00  0.00           C  
ATOM    746  C   LYS    48       0.428  -7.777  16.506  1.00  0.00           C  
ATOM    747  O   LYS    48      -0.263  -6.933  15.938  1.00  0.00           O  
ATOM    748  CB  LYS    48      -0.915  -8.966  18.235  1.00  0.00           C  
ATOM    749  CG  LYS    48      -0.111  -8.316  19.354  1.00  0.00           C  
ATOM    750  CD  LYS    48      -0.926  -8.218  20.635  1.00  0.00           C  
ATOM    751  CE  LYS    48      -0.085  -7.691  21.788  1.00  0.00           C  
ATOM    752  NZ  LYS    48       0.303  -6.268  21.590  1.00  0.00           N  
ATOM    753  H   LYS    48       1.114 -10.453  17.909  1.00  0.00           H  
ATOM    754  HA  LYS    48      -0.869  -9.416  16.142  1.00  0.00           H  
ATOM    755 1HB  LYS    48      -1.819  -8.375  18.085  1.00  0.00           H  
ATOM    756 2HB  LYS    48      -1.224  -9.955  18.576  1.00  0.00           H  
ATOM    757 1HG  LYS    48       0.786  -8.906  19.547  1.00  0.00           H  
ATOM    758 2HG  LYS    48       0.192  -7.315  19.048  1.00  0.00           H  
ATOM    759 1HD  LYS    48      -1.772  -7.547  20.477  1.00  0.00           H  
ATOM    760 2HD  LYS    48      -1.311  -9.203  20.898  1.00  0.00           H  
ATOM    761 1HE  LYS    48      -0.647  -7.777  22.716  1.00  0.00           H  
ATOM    762 2HE  LYS    48       0.821  -8.291  21.881  1.00  0.00           H  
ATOM    763 1HZ  LYS    48       0.858  -5.958  22.375  1.00  0.00           H  
ATOM    764 2HZ  LYS    48       0.841  -6.180  20.741  1.00  0.00           H  
ATOM    765 3HZ  LYS    48      -0.529  -5.699  21.522  1.00  0.00           H  
ATOM    766  N   THR    49       1.723  -7.550  16.797  1.00  0.00           N  
ATOM    767  CA  THR    49       2.330  -6.275  16.528  1.00  0.00           C  
ATOM    768  C   THR    49       2.522  -6.125  15.051  1.00  0.00           C  
ATOM    769  O   THR    49       2.467  -5.017  14.517  1.00  0.00           O  
ATOM    770  CB  THR    49       3.678  -6.120  17.256  1.00  0.00           C  
ATOM    771  OG1 THR    49       4.580  -7.146  16.820  1.00  0.00           O  
ATOM    772  CG2 THR    49       3.487  -6.224  18.761  1.00  0.00           C  
ATOM    773  H   THR    49       2.281  -8.283  17.211  1.00  0.00           H  
ATOM    774  HA  THR    49       1.662  -5.491  16.886  1.00  0.00           H  
ATOM    775  HB  THR    49       4.111  -5.148  17.016  1.00  0.00           H  
ATOM    776  HG1 THR    49       5.134  -6.804  16.114  1.00  0.00           H  
ATOM    777 1HG2 THR    49       4.450  -6.112  19.259  1.00  0.00           H  
ATOM    778 2HG2 THR    49       2.811  -5.439  19.097  1.00  0.00           H  
ATOM    779 3HG2 THR    49       3.063  -7.197  19.008  1.00  0.00           H  
ATOM    780  N   LEU    50       2.749  -7.250  14.348  1.00  0.00           N  
ATOM    781  CA  LEU    50       2.927  -7.235  12.925  1.00  0.00           C  
ATOM    782  C   LEU    50       1.610  -6.919  12.303  1.00  0.00           C  
ATOM    783  O   LEU    50       1.516  -6.111  11.381  1.00  0.00           O  
ATOM    784  CB  LEU    50       3.451  -8.584  12.417  1.00  0.00           C  
ATOM    785  CG  LEU    50       3.701  -8.674  10.907  1.00  0.00           C  
ATOM    786  CD1 LEU    50       4.723  -7.622  10.497  1.00  0.00           C  
ATOM    787  CD2 LEU    50       4.187 -10.072  10.555  1.00  0.00           C  
ATOM    788  H   LEU    50       2.794  -8.130  14.841  1.00  0.00           H  
ATOM    789  HA  LEU    50       3.660  -6.469  12.676  1.00  0.00           H  
ATOM    790 1HB  LEU    50       4.390  -8.805  12.923  1.00  0.00           H  
ATOM    791 2HB  LEU    50       2.730  -9.358  12.680  1.00  0.00           H  
ATOM    792  HG  LEU    50       2.775  -8.466  10.370  1.00  0.00           H  
ATOM    793 1HD1 LEU    50       4.902  -7.685   9.424  1.00  0.00           H  
ATOM    794 2HD1 LEU    50       4.343  -6.630  10.743  1.00  0.00           H  
ATOM    795 3HD1 LEU    50       5.657  -7.795  11.031  1.00  0.00           H  
ATOM    796 1HD2 LEU    50       4.364 -10.136   9.481  1.00  0.00           H  
ATOM    797 2HD2 LEU    50       5.114 -10.282  11.089  1.00  0.00           H  
ATOM    798 3HD2 LEU    50       3.430 -10.803  10.841  1.00  0.00           H  
ATOM    799  N   CYS    51       0.543  -7.553  12.815  1.00  0.00           N  
ATOM    800  CA  CYS    51      -0.749  -7.356  12.236  1.00  0.00           C  
ATOM    801  C   CYS    51      -1.153  -5.935  12.442  1.00  0.00           C  
ATOM    802  O   CYS    51      -1.783  -5.328  11.579  1.00  0.00           O  
ATOM    803  CB  CYS    51      -1.786  -8.287  12.864  1.00  0.00           C  
ATOM    804  SG  CYS    51      -1.563 -10.032  12.443  1.00  0.00           S  
ATOM    805  H   CYS    51       0.638  -8.171  13.608  1.00  0.00           H  
ATOM    806  HA  CYS    51      -0.689  -7.580  11.171  1.00  0.00           H  
ATOM    807 1HB  CYS    51      -1.749  -8.195  13.950  1.00  0.00           H  
ATOM    808 2HB  CYS    51      -2.784  -7.989  12.544  1.00  0.00           H  
ATOM    809  HG  CYS    51      -0.309 -10.120  12.875  1.00  0.00           H  
ATOM    810  N   LEU    52      -0.768  -5.351  13.589  1.00  0.00           N  
ATOM    811  CA  LEU    52      -1.135  -3.995  13.876  1.00  0.00           C  
ATOM    812  C   LEU    52      -0.440  -3.078  12.927  1.00  0.00           C  
ATOM    813  O   LEU    52      -1.038  -2.135  12.411  1.00  0.00           O  
ATOM    814  CB  LEU    52      -0.773  -3.629  15.321  1.00  0.00           C  
ATOM    815  CG  LEU    52      -1.650  -4.264  16.408  1.00  0.00           C  
ATOM    816  CD1 LEU    52      -1.004  -4.053  17.770  1.00  0.00           C  
ATOM    817  CD2 LEU    52      -3.041  -3.649  16.361  1.00  0.00           C  
ATOM    818  H   LEU    52      -0.216  -5.864  14.261  1.00  0.00           H  
ATOM    819  HA  LEU    52      -2.213  -3.895  13.753  1.00  0.00           H  
ATOM    820 1HB  LEU    52       0.257  -3.931  15.508  1.00  0.00           H  
ATOM    821 2HB  LEU    52      -0.839  -2.547  15.432  1.00  0.00           H  
ATOM    822  HG  LEU    52      -1.722  -5.338  16.236  1.00  0.00           H  
ATOM    823 1HD1 LEU    52      -1.627  -4.504  18.542  1.00  0.00           H  
ATOM    824 2HD1 LEU    52      -0.018  -4.519  17.781  1.00  0.00           H  
ATOM    825 3HD1 LEU    52      -0.903  -2.986  17.963  1.00  0.00           H  
ATOM    826 1HD2 LEU    52      -3.665  -4.101  17.133  1.00  0.00           H  
ATOM    827 2HD2 LEU    52      -2.970  -2.575  16.534  1.00  0.00           H  
ATOM    828 3HD2 LEU    52      -3.486  -3.830  15.383  1.00  0.00           H  
ATOM    829  N   LEU    53       0.851  -3.330  12.661  1.00  0.00           N  
ATOM    830  CA  LEU    53       1.600  -2.483  11.782  1.00  0.00           C  
ATOM    831  C   LEU    53       1.010  -2.555  10.400  1.00  0.00           C  
ATOM    832  O   LEU    53       0.900  -1.545   9.708  1.00  0.00           O  
ATOM    833  CB  LEU    53       3.074  -2.904  11.755  1.00  0.00           C  
ATOM    834  CG  LEU    53       3.876  -2.602  13.027  1.00  0.00           C  
ATOM    835  CD1 LEU    53       5.244  -3.263  12.935  1.00  0.00           C  
ATOM    836  CD2 LEU    53       4.007  -1.096  13.200  1.00  0.00           C  
ATOM    837  H   LEU    53       1.306  -4.126  13.083  1.00  0.00           H  
ATOM    838  HA  LEU    53       1.538  -1.460  12.151  1.00  0.00           H  
ATOM    839 1HB  LEU    53       3.127  -3.977  11.577  1.00  0.00           H  
ATOM    840 2HB  LEU    53       3.565  -2.395  10.925  1.00  0.00           H  
ATOM    841  HG  LEU    53       3.360  -3.023  13.891  1.00  0.00           H  
ATOM    842 1HD1 LEU    53       5.814  -3.048  13.839  1.00  0.00           H  
ATOM    843 2HD1 LEU    53       5.122  -4.341  12.831  1.00  0.00           H  
ATOM    844 3HD1 LEU    53       5.779  -2.873  12.069  1.00  0.00           H  
ATOM    845 1HD2 LEU    53       4.576  -0.881  14.104  1.00  0.00           H  
ATOM    846 2HD2 LEU    53       4.524  -0.674  12.337  1.00  0.00           H  
ATOM    847 3HD2 LEU    53       3.015  -0.652  13.281  1.00  0.00           H  
ATOM    848  N   CYS    54       0.577  -3.753   9.965  1.00  0.00           N  
ATOM    849  CA  CYS    54      -0.001  -3.899   8.657  1.00  0.00           C  
ATOM    850  C   CYS    54      -1.335  -3.225   8.591  1.00  0.00           C  
ATOM    851  O   CYS    54      -1.676  -2.606   7.585  1.00  0.00           O  
ATOM    852  CB  CYS    54      -0.163  -5.376   8.296  1.00  0.00           C  
ATOM    853  SG  CYS    54       1.400  -6.248   8.035  1.00  0.00           S  
ATOM    854  H   CYS    54       0.656  -4.565  10.562  1.00  0.00           H  
ATOM    855  HA  CYS    54       0.667  -3.436   7.930  1.00  0.00           H  
ATOM    856 1HB  CYS    54      -0.707  -5.888   9.091  1.00  0.00           H  
ATOM    857 2HB  CYS    54      -0.756  -5.465   7.386  1.00  0.00           H  
ATOM    858  HG  CYS    54       2.174  -5.169   8.106  1.00  0.00           H  
ATOM    859  N   THR    55      -2.134  -3.335   9.664  1.00  0.00           N  
ATOM    860  CA  THR    55      -3.461  -2.794   9.653  1.00  0.00           C  
ATOM    861  C   THR    55      -3.413  -1.298   9.635  1.00  0.00           C  
ATOM    862  O   THR    55      -4.100  -0.651   8.846  1.00  0.00           O  
ATOM    863  CB  THR    55      -4.273  -3.276  10.869  1.00  0.00           C  
ATOM    864  OG1 THR    55      -4.345  -4.707  10.862  1.00  0.00           O  
ATOM    865  CG2 THR    55      -5.681  -2.701  10.831  1.00  0.00           C  
ATOM    866  H   THR    55      -1.802  -3.805  10.494  1.00  0.00           H  
ATOM    867  HA  THR    55      -3.966  -3.135   8.749  1.00  0.00           H  
ATOM    868  HB  THR    55      -3.780  -2.955  11.786  1.00  0.00           H  
ATOM    869  HG1 THR    55      -3.483  -5.071  11.076  1.00  0.00           H  
ATOM    870 1HG2 THR    55      -6.240  -3.052  11.697  1.00  0.00           H  
ATOM    871 2HG2 THR    55      -5.630  -1.612  10.848  1.00  0.00           H  
ATOM    872 3HG2 THR    55      -6.182  -3.026   9.920  1.00  0.00           H  
ATOM    873  N   THR    56      -2.577  -0.717  10.509  1.00  0.00           N  
ATOM    874  CA  THR    56      -2.518   0.700  10.687  1.00  0.00           C  
ATOM    875  C   THR    56      -1.875   1.324   9.488  1.00  0.00           C  
ATOM    876  O   THR    56      -2.142   2.484   9.175  1.00  0.00           O  
ATOM    877  CB  THR    56      -1.742   1.079  11.962  1.00  0.00           C  
ATOM    878  OG1 THR    56      -0.449   0.461  11.939  1.00  0.00           O  
ATOM    879  CG2 THR    56      -2.497   0.621  13.201  1.00  0.00           C  
ATOM    880  H   THR    56      -1.969  -1.308  11.059  1.00  0.00           H  
ATOM    881  HA  THR    56      -3.536   1.079  10.784  1.00  0.00           H  
ATOM    882  HB  THR    56      -1.613   2.160  12.002  1.00  0.00           H  
ATOM    883  HG1 THR    56      -0.550  -0.493  11.957  1.00  0.00           H  
ATOM    884 1HG2 THR    56      -1.934   0.897  14.093  1.00  0.00           H  
ATOM    885 2HG2 THR    56      -3.476   1.097  13.228  1.00  0.00           H  
ATOM    886 3HG2 THR    56      -2.621  -0.461  13.172  1.00  0.00           H  
ATOM    887  N   LEU    57      -1.018   0.565   8.778  1.00  0.00           N  
ATOM    888  CA  LEU    57      -0.473   1.020   7.533  1.00  0.00           C  
ATOM    889  C   LEU    57      -1.582   1.149   6.538  1.00  0.00           C  
ATOM    890  O   LEU    57      -1.664   2.143   5.825  1.00  0.00           O  
ATOM    891  CB  LEU    57       0.595   0.048   7.015  1.00  0.00           C  
ATOM    892  CG  LEU    57       1.234   0.416   5.670  1.00  0.00           C  
ATOM    893  CD1 LEU    57       1.901   1.780   5.781  1.00  0.00           C  
ATOM    894  CD2 LEU    57       2.240  -0.655   5.276  1.00  0.00           C  
ATOM    895  H   LEU    57      -0.752  -0.345   9.128  1.00  0.00           H  
ATOM    896  HA  LEU    57      -0.006   1.991   7.694  1.00  0.00           H  
ATOM    897 1HB  LEU    57       1.392  -0.017   7.754  1.00  0.00           H  
ATOM    898 2HB  LEU    57       0.145  -0.939   6.910  1.00  0.00           H  
ATOM    899  HG  LEU    57       0.459   0.485   4.906  1.00  0.00           H  
ATOM    900 1HD1 LEU    57       2.355   2.042   4.825  1.00  0.00           H  
ATOM    901 2HD1 LEU    57       1.156   2.530   6.045  1.00  0.00           H  
ATOM    902 3HD1 LEU    57       2.671   1.747   6.551  1.00  0.00           H  
ATOM    903 1HD2 LEU    57       2.693  -0.393   4.319  1.00  0.00           H  
ATOM    904 2HD2 LEU    57       3.016  -0.724   6.038  1.00  0.00           H  
ATOM    905 3HD2 LEU    57       1.732  -1.615   5.186  1.00  0.00           H  
ATOM    906  N   ALA    58      -2.470   0.148   6.437  1.00  0.00           N  
ATOM    907  CA  ALA    58      -3.508   0.278   5.455  1.00  0.00           C  
ATOM    908  C   ALA    58      -4.394   1.413   5.868  1.00  0.00           C  
ATOM    909  O   ALA    58      -4.944   2.115   5.020  1.00  0.00           O  
ATOM    910  CB  ALA    58      -4.300  -1.013   5.313  1.00  0.00           C  
ATOM    911  H   ALA    58      -2.441  -0.680   7.014  1.00  0.00           H  
ATOM    912  HA  ALA    58      -3.041   0.503   4.496  1.00  0.00           H  
ATOM    913 1HB  ALA    58      -5.097  -0.873   4.582  1.00  0.00           H  
ATOM    914 2HB  ALA    58      -3.638  -1.812   4.979  1.00  0.00           H  
ATOM    915 3HB  ALA    58      -4.734  -1.281   6.275  1.00  0.00           H  
ATOM    916  N   TRP    59      -4.517   1.655   7.189  1.00  0.00           N  
ATOM    917  CA  TRP    59      -5.436   2.642   7.677  1.00  0.00           C  
ATOM    918  C   TRP    59      -4.930   3.966   7.257  1.00  0.00           C  
ATOM    919  O   TRP    59      -5.685   4.819   6.788  1.00  0.00           O  
ATOM    920  CB  TRP    59      -5.571   2.585   9.200  1.00  0.00           C  
ATOM    921  CG  TRP    59      -6.467   3.648   9.761  1.00  0.00           C  
ATOM    922  CD1 TRP    59      -6.280   4.345  10.917  1.00  0.00           C  
ATOM    923  CD2 TRP    59      -7.702   4.144   9.190  1.00  0.00           C  
ATOM    924  NE1 TRP    59      -7.308   5.235  11.105  1.00  0.00           N  
ATOM    925  CE2 TRP    59      -8.187   5.126  10.056  1.00  0.00           C  
ATOM    926  CE3 TRP    59      -8.423   3.837   8.029  1.00  0.00           C  
ATOM    927  CZ2 TRP    59      -9.366   5.810   9.805  1.00  0.00           C  
ATOM    928  CZ3 TRP    59      -9.605   4.523   7.776  1.00  0.00           C  
ATOM    929  CH2 TRP    59     -10.063   5.484   8.641  1.00  0.00           C  
ATOM    930  H   TRP    59      -3.957   1.136   7.849  1.00  0.00           H  
ATOM    931  HA  TRP    59      -6.416   2.446   7.243  1.00  0.00           H  
ATOM    932 1HB  TRP    59      -5.967   1.613   9.494  1.00  0.00           H  
ATOM    933 2HB  TRP    59      -4.588   2.690   9.657  1.00  0.00           H  
ATOM    934  HD1 TRP    59      -5.437   4.215  11.593  1.00  0.00           H  
ATOM    935  HE1 TRP    59      -7.404   5.867  11.887  1.00  0.00           H  
ATOM    936  HE3 TRP    59      -8.062   3.076   7.337  1.00  0.00           H  
ATOM    937  HZ2 TRP    59      -9.747   6.576  10.480  1.00  0.00           H  
ATOM    938  HZ3 TRP    59     -10.161   4.277   6.871  1.00  0.00           H  
ATOM    939  HH2 TRP    59     -10.994   6.004   8.412  1.00  0.00           H  
ATOM    940  N   ARG    60      -3.621   4.179   7.447  1.00  0.00           N  
ATOM    941  CA  ARG    60      -3.114   5.477   7.174  1.00  0.00           C  
ATOM    942  C   ARG    60      -3.037   5.786   5.705  1.00  0.00           C  
ATOM    943  O   ARG    60      -3.047   6.951   5.313  1.00  0.00           O  
ATOM    944  CB  ARG    60      -1.731   5.628   7.789  1.00  0.00           C  
ATOM    945  CG  ARG    60      -0.653   4.759   7.160  1.00  0.00           C  
ATOM    946  CD  ARG    60       0.683   5.027   7.752  1.00  0.00           C  
ATOM    947  NE  ARG    60       1.197   6.330   7.364  1.00  0.00           N  
ATOM    948  CZ  ARG    60       1.825   6.590   6.200  1.00  0.00           C  
ATOM    949  NH1 ARG    60       2.009   5.627   5.324  1.00  0.00           N  
ATOM    950  NH2 ARG    60       2.257   7.811   5.940  1.00  0.00           N  
ATOM    951  H   ARG    60      -2.989   3.462   7.773  1.00  0.00           H  
ATOM    952  HA  ARG    60      -3.784   6.211   7.622  1.00  0.00           H  
ATOM    953 1HB  ARG    60      -1.407   6.665   7.707  1.00  0.00           H  
ATOM    954 2HB  ARG    60      -1.775   5.382   8.850  1.00  0.00           H  
ATOM    955 1HG  ARG    60      -0.894   3.708   7.319  1.00  0.00           H  
ATOM    956 2HG  ARG    60      -0.600   4.962   6.090  1.00  0.00           H  
ATOM    957 1HD  ARG    60       0.612   4.998   8.839  1.00  0.00           H  
ATOM    958 2HD  ARG    60       1.389   4.268   7.415  1.00  0.00           H  
ATOM    959  HE  ARG    60       1.074   7.096   8.013  1.00  0.00           H  
ATOM    960 1HH1 ARG    60       1.679   4.693   5.523  1.00  0.00           H  
ATOM    961 2HH1 ARG    60       2.480   5.821   4.452  1.00  0.00           H  
ATOM    962 1HH2 ARG    60       2.115   8.551   6.614  1.00  0.00           H  
ATOM    963 2HH2 ARG    60       2.727   8.006   5.069  1.00  0.00           H  
ATOM    964  N   GLU    61      -2.960   4.739   4.866  1.00  0.00           N  
ATOM    965  CA  GLU    61      -2.996   4.832   3.432  1.00  0.00           C  
ATOM    966  C   GLU    61      -4.368   4.940   2.852  1.00  0.00           C  
ATOM    967  O   GLU    61      -4.508   5.600   1.823  1.00  0.00           O  
ATOM    968  CB  GLU    61      -2.295   3.617   2.822  1.00  0.00           C  
ATOM    969  CG  GLU    61      -0.792   3.574   3.058  1.00  0.00           C  
ATOM    970  CD  GLU    61      -0.055   4.670   2.341  1.00  0.00           C  
ATOM    971  OE1 GLU    61      -0.448   5.010   1.251  1.00  0.00           O  
ATOM    972  OE2 GLU    61       0.902   5.170   2.884  1.00  0.00           O  
ATOM    973  H   GLU    61      -2.870   3.831   5.298  1.00  0.00           H  
ATOM    974  HA  GLU    61      -2.468   5.737   3.131  1.00  0.00           H  
ATOM    975 1HB  GLU    61      -2.724   2.703   3.234  1.00  0.00           H  
ATOM    976 2HB  GLU    61      -2.464   3.601   1.745  1.00  0.00           H  
ATOM    977 1HG  GLU    61      -0.600   3.662   4.127  1.00  0.00           H  
ATOM    978 2HG  GLU    61      -0.410   2.609   2.727  1.00  0.00           H  
ATOM    979  N   HIS    62      -5.385   4.322   3.508  1.00  0.00           N  
ATOM    980  CA  HIS    62      -6.758   4.379   3.021  1.00  0.00           C  
ATOM    981  C   HIS    62      -7.216   5.820   2.833  1.00  0.00           C  
ATOM    982  O   HIS    62      -7.097   6.643   3.740  1.00  0.00           O  
ATOM    983  CB  HIS    62      -7.705   3.658   3.985  1.00  0.00           C  
ATOM    984  CG  HIS    62      -9.131   3.640   3.527  1.00  0.00           C  
ATOM    985  ND1 HIS    62      -9.994   4.694   3.743  1.00  0.00           N  
ATOM    986  CD2 HIS    62      -9.844   2.698   2.867  1.00  0.00           C  
ATOM    987  CE1 HIS    62     -11.178   4.400   3.233  1.00  0.00           C  
ATOM    988  NE2 HIS    62     -11.112   3.195   2.697  1.00  0.00           N  
ATOM    989  H   HIS    62      -5.185   3.810   4.355  1.00  0.00           H  
ATOM    990  HA  HIS    62      -6.821   3.884   2.052  1.00  0.00           H  
ATOM    991 1HB  HIS    62      -7.376   2.627   4.115  1.00  0.00           H  
ATOM    992 2HB  HIS    62      -7.666   4.140   4.961  1.00  0.00           H  
ATOM    993  HD2 HIS    62      -9.479   1.726   2.533  1.00  0.00           H  
ATOM    994  HE1 HIS    62     -12.057   5.043   3.252  1.00  0.00           H  
ATOM    995  HE2 HIS    62     -11.870   2.712   2.235  1.00  0.00           H  
ATOM    996  N   LEU    63      -7.741   6.119   1.649  1.00  0.00           N  
ATOM    997  CA  LEU    63      -8.227   7.459   1.343  1.00  0.00           C  
ATOM    998  C   LEU    63      -9.679   7.629   1.771  1.00  0.00           C  
ATOM    999  O   LEU    63     -10.557   6.884   1.333  1.00  0.00           O  
ATOM   1000  CB  LEU    63      -8.094   7.741  -0.159  1.00  0.00           C  
ATOM   1001  CG  LEU    63      -8.578   9.121  -0.622  1.00  0.00           C  
ATOM   1002  CD1 LEU    63      -7.718  10.203   0.017  1.00  0.00           C  
ATOM   1003  CD2 LEU    63      -8.516   9.198  -2.140  1.00  0.00           C  
ATOM   1004  H   LEU    63      -7.804   5.399   0.943  1.00  0.00           H  
ATOM   1005  HA  LEU    63      -7.621   8.180   1.891  1.00  0.00           H  
ATOM   1006 1HB  LEU    63      -7.046   7.648  -0.438  1.00  0.00           H  
ATOM   1007 2HB  LEU    63      -8.662   6.989  -0.706  1.00  0.00           H  
ATOM   1008  HG  LEU    63      -9.607   9.275  -0.293  1.00  0.00           H  
ATOM   1009 1HD1 LEU    63      -8.063  11.183  -0.312  1.00  0.00           H  
ATOM   1010 2HD1 LEU    63      -7.797  10.137   1.102  1.00  0.00           H  
ATOM   1011 3HD1 LEU    63      -6.680  10.065  -0.281  1.00  0.00           H  
ATOM   1012 1HD2 LEU    63      -8.861  10.179  -2.469  1.00  0.00           H  
ATOM   1013 2HD2 LEU    63      -7.488   9.046  -2.470  1.00  0.00           H  
ATOM   1014 3HD2 LEU    63      -9.153   8.425  -2.570  1.00  0.00           H  
ATOM   1015  N   ARG    64      -9.927   8.612   2.629  1.00  0.00           N  
ATOM   1016  CA  ARG    64     -11.248   8.803   3.215  1.00  0.00           C  
ATOM   1017  C   ARG    64     -12.189   9.497   2.238  1.00  0.00           C  
ATOM   1018  O   ARG    64     -12.480  10.685   2.378  1.00  0.00           O  
ATOM   1019  CB  ARG    64     -11.154   9.624   4.492  1.00  0.00           C  
ATOM   1020  CG  ARG    64     -10.344   8.982   5.607  1.00  0.00           C  
ATOM   1021  CD  ARG    64     -10.253   9.864   6.799  1.00  0.00           C  
ATOM   1022  NE  ARG    64      -9.414   9.288   7.838  1.00  0.00           N  
ATOM   1023  CZ  ARG    64      -9.153   9.874   9.022  1.00  0.00           C  
ATOM   1024  NH1 ARG    64      -9.669  11.049   9.302  1.00  0.00           N  
ATOM   1025  NH2 ARG    64      -8.376   9.266   9.902  1.00  0.00           N  
ATOM   1026  H   ARG    64      -9.181   9.244   2.882  1.00  0.00           H  
ATOM   1027  HA  ARG    64     -11.663   7.825   3.460  1.00  0.00           H  
ATOM   1028 1HB  ARG    64     -10.702  10.590   4.271  1.00  0.00           H  
ATOM   1029 2HB  ARG    64     -12.156   9.812   4.879  1.00  0.00           H  
ATOM   1030 1HG  ARG    64     -10.816   8.047   5.908  1.00  0.00           H  
ATOM   1031 2HG  ARG    64      -9.332   8.780   5.252  1.00  0.00           H  
ATOM   1032 1HD  ARG    64      -9.825  10.824   6.509  1.00  0.00           H  
ATOM   1033 2HD  ARG    64     -11.248  10.021   7.212  1.00  0.00           H  
ATOM   1034  HE  ARG    64      -8.999   8.383   7.658  1.00  0.00           H  
ATOM   1035 1HH1 ARG    64     -10.263  11.514   8.629  1.00  0.00           H  
ATOM   1036 2HH1 ARG    64      -9.473  11.489  10.190  1.00  0.00           H  
ATOM   1037 1HH2 ARG    64      -7.979   8.362   9.687  1.00  0.00           H  
ATOM   1038 2HH2 ARG    64      -8.180   9.705  10.790  1.00  0.00           H  
ATOM   1039  N   ASP    65     -12.662   8.748   1.247  1.00  0.00           N  
ATOM   1040  CA  ASP    65     -13.596   9.281   0.263  1.00  0.00           C  
ATOM   1041  C   ASP    65     -14.912   9.685   0.915  1.00  0.00           C  
ATOM   1042  O   ASP    65     -15.634  10.540   0.402  1.00  0.00           O  
ATOM   1043  CB  ASP    65     -13.861   8.251  -0.838  1.00  0.00           C  
ATOM   1044  CG  ASP    65     -12.677   8.069  -1.777  1.00  0.00           C  
ATOM   1045  OD1 ASP    65     -11.812   8.913  -1.781  1.00  0.00           O  
ATOM   1046  OD2 ASP    65     -12.647   7.088  -2.481  1.00  0.00           O  
ATOM   1047  H   ASP    65     -12.366   7.785   1.174  1.00  0.00           H  
ATOM   1048  HA  ASP    65     -13.154  10.168  -0.190  1.00  0.00           H  
ATOM   1049 1HB  ASP    65     -14.099   7.287  -0.385  1.00  0.00           H  
ATOM   1050 2HB  ASP    65     -14.727   8.559  -1.424  1.00  0.00           H  
ATOM   1051  N   GLY    66     -15.219   9.066   2.051  1.00  0.00           N  
ATOM   1052  CA  GLY    66     -16.452   9.355   2.772  1.00  0.00           C  
ATOM   1053  C   GLY    66     -16.531  10.826   3.162  1.00  0.00           C  
ATOM   1054  O   GLY    66     -17.619  11.383   3.302  1.00  0.00           O  
ATOM   1055  H   GLY    66     -14.581   8.378   2.423  1.00  0.00           H  
ATOM   1056 1HA  GLY    66     -17.308   9.094   2.149  1.00  0.00           H  
ATOM   1057 2HA  GLY    66     -16.505   8.735   3.666  1.00  0.00           H  
ATOM   1058  N   ILE    67     -15.371  11.450   3.335  1.00  0.00           N  
ATOM   1059  CA  ILE    67     -15.305  12.838   3.774  1.00  0.00           C  
ATOM   1060  C   ILE    67     -15.228  13.789   2.586  1.00  0.00           C  
ATOM   1061  O   ILE    67     -14.204  13.868   1.908  1.00  0.00           O  
ATOM   1062  CB  ILE    67     -14.092  13.067   4.694  1.00  0.00           C  
ATOM   1063  CG1 ILE    67     -14.097  12.056   5.844  1.00  0.00           C  
ATOM   1064  CG2 ILE    67     -14.094  14.490   5.232  1.00  0.00           C  
ATOM   1065  CD1 ILE    67     -15.342  12.109   6.699  1.00  0.00           C  
ATOM   1066  H   ILE    67     -14.512  10.949   3.158  1.00  0.00           H  
ATOM   1067  HA  ILE    67     -16.211  13.067   4.334  1.00  0.00           H  
ATOM   1068  HB  ILE    67     -13.173  12.902   4.133  1.00  0.00           H  
ATOM   1069 1HG1 ILE    67     -14.001  11.048   5.442  1.00  0.00           H  
ATOM   1070 2HG1 ILE    67     -13.235  12.234   6.488  1.00  0.00           H  
ATOM   1071 1HG2 ILE    67     -13.230  14.634   5.881  1.00  0.00           H  
ATOM   1072 2HG2 ILE    67     -14.044  15.192   4.401  1.00  0.00           H  
ATOM   1073 3HG2 ILE    67     -15.008  14.663   5.800  1.00  0.00           H  
ATOM   1074 1HD1 ILE    67     -15.271  11.364   7.492  1.00  0.00           H  
ATOM   1075 2HD1 ILE    67     -15.439  13.102   7.141  1.00  0.00           H  
ATOM   1076 3HD1 ILE    67     -16.215  11.899   6.083  1.00  0.00           H  
ATOM   1077  N   SER    68     -16.318  14.508   2.338  1.00  0.00           N  
ATOM   1078  CA  SER    68     -16.366  15.476   1.249  1.00  0.00           C  
ATOM   1079  C   SER    68     -15.747  16.804   1.666  1.00  0.00           C  
ATOM   1080  O   SER    68     -15.556  17.066   2.853  1.00  0.00           O  
ATOM   1081  CB  SER    68     -17.799  15.692   0.806  1.00  0.00           C  
ATOM   1082  OG  SER    68     -18.542  16.338   1.804  1.00  0.00           O  
ATOM   1083  H   SER    68     -17.134  14.381   2.920  1.00  0.00           H  
ATOM   1084  HA  SER    68     -15.793  15.080   0.409  1.00  0.00           H  
ATOM   1085 1HB  SER    68     -17.812  16.290  -0.105  1.00  0.00           H  
ATOM   1086 2HB  SER    68     -18.257  14.732   0.573  1.00  0.00           H  
ATOM   1087  HG  SER    68     -19.257  15.739   2.031  1.00  0.00           H  
ATOM   1088  N   ALA    69     -15.436  17.641   0.681  1.00  0.00           N  
ATOM   1089  CA  ALA    69     -14.891  18.967   0.946  1.00  0.00           C  
ATOM   1090  C   ALA    69     -15.856  19.805   1.774  1.00  0.00           C  
ATOM   1091  O   ALA    69     -15.439  20.654   2.561  1.00  0.00           O  
ATOM   1092  CB  ALA    69     -14.562  19.675  -0.360  1.00  0.00           C  
ATOM   1093  H   ALA    69     -15.582  17.351  -0.275  1.00  0.00           H  
ATOM   1094  HA  ALA    69     -13.974  18.846   1.523  1.00  0.00           H  
ATOM   1095 1HB  ALA    69     -14.156  20.663  -0.146  1.00  0.00           H  
ATOM   1096 2HB  ALA    69     -13.826  19.093  -0.915  1.00  0.00           H  
ATOM   1097 3HB  ALA    69     -15.467  19.777  -0.956  1.00  0.00           H  
ATOM   1098  N   ARG    70     -17.150  19.560   1.593  1.00  0.00           N  
ATOM   1099  CA  ARG    70     -18.176  20.254   2.362  1.00  0.00           C  
ATOM   1100  C   ARG    70     -18.110  19.875   3.836  1.00  0.00           C  
ATOM   1101  O   ARG    70     -18.363  20.703   4.711  1.00  0.00           O  
ATOM   1102  CB  ARG    70     -19.561  19.931   1.820  1.00  0.00           C  
ATOM   1103  CG  ARG    70     -19.872  20.535   0.459  1.00  0.00           C  
ATOM   1104  CD  ARG    70     -21.216  20.132  -0.026  1.00  0.00           C  
ATOM   1105  NE  ARG    70     -21.519  20.708  -1.326  1.00  0.00           N  
ATOM   1106  CZ  ARG    70     -22.604  20.402  -2.064  1.00  0.00           C  
ATOM   1107  NH1 ARG    70     -23.478  19.528  -1.618  1.00  0.00           N  
ATOM   1108  NH2 ARG    70     -22.789  20.982  -3.237  1.00  0.00           N  
ATOM   1109  H   ARG    70     -17.429  18.876   0.904  1.00  0.00           H  
ATOM   1110  HA  ARG    70     -18.009  21.328   2.272  1.00  0.00           H  
ATOM   1111 1HB  ARG    70     -19.675  18.851   1.736  1.00  0.00           H  
ATOM   1112 2HB  ARG    70     -20.317  20.287   2.519  1.00  0.00           H  
ATOM   1113 1HG  ARG    70     -19.844  21.622   0.529  1.00  0.00           H  
ATOM   1114 2HG  ARG    70     -19.130  20.198  -0.266  1.00  0.00           H  
ATOM   1115 1HD  ARG    70     -21.261  19.047  -0.115  1.00  0.00           H  
ATOM   1116 2HD  ARG    70     -21.974  20.469   0.681  1.00  0.00           H  
ATOM   1117  HE  ARG    70     -20.869  21.385  -1.703  1.00  0.00           H  
ATOM   1118 1HH1 ARG    70     -23.336  19.085  -0.721  1.00  0.00           H  
ATOM   1119 2HH1 ARG    70     -24.291  19.299  -2.171  1.00  0.00           H  
ATOM   1120 1HH2 ARG    70     -22.117  21.655  -3.581  1.00  0.00           H  
ATOM   1121 2HH2 ARG    70     -23.602  20.754  -3.790  1.00  0.00           H  
ATOM   1122  N   LYS    71     -17.768  18.620   4.104  1.00  0.00           N  
ATOM   1123  CA  LYS    71     -17.628  18.140   5.474  1.00  0.00           C  
ATOM   1124  C   LYS    71     -16.434  18.784   6.165  1.00  0.00           C  
ATOM   1125  O   LYS    71     -16.483  19.088   7.357  1.00  0.00           O  
ATOM   1126  CB  LYS    71     -17.490  16.616   5.496  1.00  0.00           C  
ATOM   1127  CG  LYS    71     -17.479  16.006   6.891  1.00  0.00           C  
ATOM   1128  CD  LYS    71     -18.796  16.253   7.613  1.00  0.00           C  
ATOM   1129  CE  LYS    71     -18.760  15.709   9.033  1.00  0.00           C  
ATOM   1130  NZ  LYS    71     -19.976  16.087   9.804  1.00  0.00           N  
ATOM   1131  H   LYS    71     -17.600  17.981   3.340  1.00  0.00           H  
ATOM   1132  HA  LYS    71     -18.525  18.416   6.030  1.00  0.00           H  
ATOM   1133 1HB  LYS    71     -18.314  16.168   4.941  1.00  0.00           H  
ATOM   1134 2HB  LYS    71     -16.564  16.328   4.998  1.00  0.00           H  
ATOM   1135 1HG  LYS    71     -17.312  14.931   6.817  1.00  0.00           H  
ATOM   1136 2HG  LYS    71     -16.668  16.443   7.473  1.00  0.00           H  
ATOM   1137 1HD  LYS    71     -18.996  17.325   7.648  1.00  0.00           H  
ATOM   1138 2HD  LYS    71     -19.606  15.768   7.068  1.00  0.00           H  
ATOM   1139 1HE  LYS    71     -18.686  14.623   9.005  1.00  0.00           H  
ATOM   1140 2HE  LYS    71     -17.883  16.098   9.550  1.00  0.00           H  
ATOM   1141 1HZ  LYS    71     -19.913  15.709  10.739  1.00  0.00           H  
ATOM   1142 2HZ  LYS    71     -20.044  17.094   9.853  1.00  0.00           H  
ATOM   1143 3HZ  LYS    71     -20.795  15.716   9.345  1.00  0.00           H  
ATOM   1144  N   ILE    72     -15.361  18.991   5.409  1.00  0.00           N  
ATOM   1145  CA  ILE    72     -14.216  19.753   5.896  1.00  0.00           C  
ATOM   1146  C   ILE    72     -14.571  21.223   6.077  1.00  0.00           C  
ATOM   1147  O   ILE    72     -14.193  21.845   7.071  1.00  0.00           O  
ATOM   1148  CB  ILE    72     -13.023  19.627   4.931  1.00  0.00           C  
ATOM   1149  CG1 ILE    72     -12.503  18.187   4.910  1.00  0.00           C  
ATOM   1150  CG2 ILE    72     -11.915  20.590   5.328  1.00  0.00           C  
ATOM   1151  CD1 ILE    72     -11.531  17.905   3.788  1.00  0.00           C  
ATOM   1152  H   ILE    72     -15.337  18.611   4.474  1.00  0.00           H  
ATOM   1153  HA  ILE    72     -13.921  19.352   6.864  1.00  0.00           H  
ATOM   1154  HB  ILE    72     -13.348  19.860   3.918  1.00  0.00           H  
ATOM   1155 1HG1 ILE    72     -12.008  17.965   5.855  1.00  0.00           H  
ATOM   1156 2HG1 ILE    72     -13.343  17.498   4.813  1.00  0.00           H  
ATOM   1157 1HG2 ILE    72     -11.078  20.487   4.637  1.00  0.00           H  
ATOM   1158 2HG2 ILE    72     -12.291  21.612   5.293  1.00  0.00           H  
ATOM   1159 3HG2 ILE    72     -11.579  20.362   6.340  1.00  0.00           H  
ATOM   1160 1HD1 ILE    72     -11.208  16.865   3.839  1.00  0.00           H  
ATOM   1161 2HD1 ILE    72     -12.018  18.087   2.829  1.00  0.00           H  
ATOM   1162 3HD1 ILE    72     -10.665  18.558   3.884  1.00  0.00           H  
ATOM   1163  N   ALA    73     -15.297  21.775   5.111  1.00  0.00           N  
ATOM   1164  CA  ALA    73     -15.711  23.172   5.167  1.00  0.00           C  
ATOM   1165  C   ALA    73     -16.565  23.445   6.399  1.00  0.00           C  
ATOM   1166  O   ALA    73     -16.591  24.564   6.912  1.00  0.00           O  
ATOM   1167  CB  ALA    73     -16.470  23.551   3.903  1.00  0.00           C  
ATOM   1168  H   ALA    73     -15.570  21.212   4.318  1.00  0.00           H  
ATOM   1169  HA  ALA    73     -14.815  23.788   5.238  1.00  0.00           H  
ATOM   1170 1HB  ALA    73     -16.772  24.597   3.960  1.00  0.00           H  
ATOM   1171 2HB  ALA    73     -15.826  23.405   3.035  1.00  0.00           H  
ATOM   1172 3HB  ALA    73     -17.354  22.923   3.808  1.00  0.00           H  
ATOM   1173  N   GLU    74     -17.262  22.417   6.869  1.00  0.00           N  
ATOM   1174  CA  GLU    74     -18.086  22.533   8.066  1.00  0.00           C  
ATOM   1175  C   GLU    74     -17.295  23.129   9.223  1.00  0.00           C  
ATOM   1176  O   GLU    74     -17.824  23.912  10.012  1.00  0.00           O  
ATOM   1177  CB  GLU    74     -18.641  21.165   8.467  1.00  0.00           C  
ATOM   1178  CG  GLU    74     -19.582  21.193   9.663  1.00  0.00           C  
ATOM   1179  CD  GLU    74     -20.069  19.827  10.057  1.00  0.00           C  
ATOM   1180  OE1 GLU    74     -19.666  18.872   9.438  1.00  0.00           O  
ATOM   1181  OE2 GLU    74     -20.845  19.738  10.979  1.00  0.00           O  
ATOM   1182  H   GLU    74     -17.221  21.532   6.384  1.00  0.00           H  
ATOM   1183  HA  GLU    74     -18.922  23.199   7.848  1.00  0.00           H  
ATOM   1184 1HB  GLU    74     -19.183  20.731   7.625  1.00  0.00           H  
ATOM   1185 2HB  GLU    74     -17.817  20.493   8.706  1.00  0.00           H  
ATOM   1186 1HG  GLU    74     -19.062  21.640  10.510  1.00  0.00           H  
ATOM   1187 2HG  GLU    74     -20.438  21.823   9.423  1.00  0.00           H  
ATOM   1188  N   ARG    75     -16.024  22.754   9.319  1.00  0.00           N  
ATOM   1189  CA  ARG    75     -15.182  23.176  10.433  1.00  0.00           C  
ATOM   1190  C   ARG    75     -14.863  24.664  10.349  1.00  0.00           C  
ATOM   1191  O   ARG    75     -14.502  25.172   9.288  1.00  0.00           O  
ATOM   1192  CB  ARG    75     -13.884  22.383  10.454  1.00  0.00           C  
ATOM   1193  CG  ARG    75     -14.041  20.910  10.800  1.00  0.00           C  
ATOM   1194  CD  ARG    75     -12.734  20.205  10.803  1.00  0.00           C  
ATOM   1195  NE  ARG    75     -12.879  18.795  11.125  1.00  0.00           N  
ATOM   1196  CZ  ARG    75     -11.869  17.903  11.128  1.00  0.00           C  
ATOM   1197  NH1 ARG    75     -10.650  18.289  10.826  1.00  0.00           N  
ATOM   1198  NH2 ARG    75     -12.105  16.639  11.435  1.00  0.00           N  
ATOM   1199  H   ARG    75     -15.630  22.162   8.602  1.00  0.00           H  
ATOM   1200  HA  ARG    75     -15.720  22.989  11.363  1.00  0.00           H  
ATOM   1201 1HB  ARG    75     -13.405  22.443   9.478  1.00  0.00           H  
ATOM   1202 2HB  ARG    75     -13.201  22.822  11.182  1.00  0.00           H  
ATOM   1203 1HG  ARG    75     -14.485  20.814  11.791  1.00  0.00           H  
ATOM   1204 2HG  ARG    75     -14.688  20.430  10.065  1.00  0.00           H  
ATOM   1205 1HD  ARG    75     -12.275  20.285   9.818  1.00  0.00           H  
ATOM   1206 2HD  ARG    75     -12.078  20.658  11.546  1.00  0.00           H  
ATOM   1207  HE  ARG    75     -13.803  18.459  11.363  1.00  0.00           H  
ATOM   1208 1HH1 ARG    75     -10.470  19.255  10.591  1.00  0.00           H  
ATOM   1209 2HH1 ARG    75      -9.893  17.621  10.828  1.00  0.00           H  
ATOM   1210 1HH2 ARG    75     -13.043  16.342  11.668  1.00  0.00           H  
ATOM   1211 2HH2 ARG    75     -11.349  15.971  11.438  1.00  0.00           H  
ATOM   1212  N   ALA    76     -14.978  25.355  11.465  1.00  0.00           N  
ATOM   1213  CA  ALA    76     -14.968  26.813  11.492  1.00  0.00           C  
ATOM   1214  C   ALA    76     -13.548  27.356  11.408  1.00  0.00           C  
ATOM   1215  O   ALA    76     -13.016  27.883  12.386  1.00  0.00           O  
ATOM   1216  CB  ALA    76     -15.657  27.324  12.749  1.00  0.00           C  
ATOM   1217  H   ALA    76     -15.069  24.848  12.333  1.00  0.00           H  
ATOM   1218  HA  ALA    76     -15.515  27.171  10.619  1.00  0.00           H  
ATOM   1219 1HB  ALA    76     -15.642  28.414  12.754  1.00  0.00           H  
ATOM   1220 2HB  ALA    76     -16.690  26.975  12.765  1.00  0.00           H  
ATOM   1221 3HB  ALA    76     -15.135  26.950  13.627  1.00  0.00           H  
ATOM   1222  N   GLN    77     -12.937  27.225  10.236  1.00  0.00           N  
ATOM   1223  CA  GLN    77     -11.565  27.673  10.032  1.00  0.00           C  
ATOM   1224  C   GLN    77     -11.478  29.194  10.024  1.00  0.00           C  
ATOM   1225  O   GLN    77     -12.144  29.859   9.231  1.00  0.00           O  
ATOM   1226  CB  GLN    77     -11.006  27.111   8.722  1.00  0.00           C  
ATOM   1227  CG  GLN    77      -9.547  27.451   8.471  1.00  0.00           C  
ATOM   1228  CD  GLN    77      -8.615  26.762   9.449  1.00  0.00           C  
ATOM   1229  OE1 GLN    77      -8.689  25.546   9.647  1.00  0.00           O  
ATOM   1230  NE2 GLN    77      -7.731  27.536  10.068  1.00  0.00           N  
ATOM   1231  H   GLN    77     -13.437  26.803   9.466  1.00  0.00           H  
ATOM   1232  HA  GLN    77     -10.955  27.305  10.857  1.00  0.00           H  
ATOM   1233 1HB  GLN    77     -11.103  26.025   8.721  1.00  0.00           H  
ATOM   1234 2HB  GLN    77     -11.590  27.492   7.884  1.00  0.00           H  
ATOM   1235 1HG  GLN    77      -9.279  27.134   7.463  1.00  0.00           H  
ATOM   1236 2HG  GLN    77      -9.413  28.528   8.572  1.00  0.00           H  
ATOM   1237 1HE2 GLN    77      -7.090  27.137  10.725  1.00  0.00           H  
ATOM   1238 2HE2 GLN    77      -7.706  28.517   9.878  1.00  0.00           H  
ATOM   1239  N   GLY    78     -10.652  29.739  10.911  1.00  0.00           N  
ATOM   1240  CA  GLY    78     -10.475  31.183  11.007  1.00  0.00           C  
ATOM   1241  C   GLY    78     -11.018  31.718  12.325  1.00  0.00           C  
ATOM   1242  O   GLY    78     -10.736  32.853  12.709  1.00  0.00           O  
ATOM   1243  H   GLY    78     -10.134  29.137  11.536  1.00  0.00           H  
ATOM   1244 1HA  GLY    78      -9.416  31.426  10.920  1.00  0.00           H  
ATOM   1245 2HA  GLY    78     -10.985  31.667  10.175  1.00  0.00           H  
ATOM   1246  N   GLU    79     -11.799  30.894  13.016  1.00  0.00           N  
ATOM   1247  CA  GLU    79     -12.347  31.267  14.315  1.00  0.00           C  
ATOM   1248  C   GLU    79     -12.098  30.178  15.351  1.00  0.00           C  
ATOM   1249  O   GLU    79     -12.031  28.995  15.018  1.00  0.00           O  
ATOM   1250  CB  GLU    79     -13.848  31.542  14.201  1.00  0.00           C  
ATOM   1251  CG  GLU    79     -14.204  32.739  13.330  1.00  0.00           C  
ATOM   1252  CD  GLU    79     -15.684  32.994  13.261  1.00  0.00           C  
ATOM   1253  OE1 GLU    79     -16.429  32.201  13.786  1.00  0.00           O  
ATOM   1254  OE2 GLU    79     -16.070  33.982  12.682  1.00  0.00           O  
ATOM   1255  H   GLU    79     -12.019  29.987  12.631  1.00  0.00           H  
ATOM   1256  HA  GLU    79     -11.850  32.177  14.652  1.00  0.00           H  
ATOM   1257 1HB  GLU    79     -14.349  30.667  13.787  1.00  0.00           H  
ATOM   1258 2HB  GLU    79     -14.263  31.717  15.194  1.00  0.00           H  
ATOM   1259 1HG  GLU    79     -13.713  33.625  13.730  1.00  0.00           H  
ATOM   1260 2HG  GLU    79     -13.822  32.569  12.324  1.00  0.00           H  
ATOM   1261  N   LEU    80     -11.962  30.585  16.608  1.00  0.00           N  
ATOM   1262  CA  LEU    80     -11.657  29.653  17.686  1.00  0.00           C  
ATOM   1263  C   LEU    80     -12.907  29.311  18.488  1.00  0.00           C  
ATOM   1264  O   LEU    80     -13.574  30.196  19.023  1.00  0.00           O  
ATOM   1265  CB  LEU    80     -10.592  30.247  18.616  1.00  0.00           C  
ATOM   1266  CG  LEU    80     -10.228  29.397  19.840  1.00  0.00           C  
ATOM   1267  CD1 LEU    80      -9.613  28.082  19.382  1.00  0.00           C  
ATOM   1268  CD2 LEU    80      -9.265  30.172  20.728  1.00  0.00           C  
ATOM   1269  H   LEU    80     -12.073  31.566  16.822  1.00  0.00           H  
ATOM   1270  HA  LEU    80     -11.268  28.734  17.249  1.00  0.00           H  
ATOM   1271 1HB  LEU    80      -9.681  30.408  18.042  1.00  0.00           H  
ATOM   1272 2HB  LEU    80     -10.945  31.213  18.977  1.00  0.00           H  
ATOM   1273  HG  LEU    80     -11.133  29.164  20.403  1.00  0.00           H  
ATOM   1274 1HD1 LEU    80      -9.355  27.478  20.252  1.00  0.00           H  
ATOM   1275 2HD1 LEU    80     -10.330  27.541  18.765  1.00  0.00           H  
ATOM   1276 3HD1 LEU    80      -8.714  28.285  18.801  1.00  0.00           H  
ATOM   1277 1HD2 LEU    80      -9.008  29.568  21.599  1.00  0.00           H  
ATOM   1278 2HD2 LEU    80      -8.360  30.404  20.167  1.00  0.00           H  
ATOM   1279 3HD2 LEU    80      -9.737  31.098  21.056  1.00  0.00           H  
ATOM   1280  N   PHE    81     -13.217  28.022  18.569  1.00  0.00           N  
ATOM   1281  CA  PHE    81     -14.344  27.554  19.368  1.00  0.00           C  
ATOM   1282  C   PHE    81     -13.920  26.446  20.323  1.00  0.00           C  
ATOM   1283  O   PHE    81     -12.959  25.722  20.062  1.00  0.00           O  
ATOM   1284  CB  PHE    81     -15.468  27.049  18.461  1.00  0.00           C  
ATOM   1285  CG  PHE    81     -16.119  28.129  17.644  1.00  0.00           C  
ATOM   1286  CD1 PHE    81     -15.691  28.394  16.352  1.00  0.00           C  
ATOM   1287  CD2 PHE    81     -17.160  28.882  18.166  1.00  0.00           C  
ATOM   1288  CE1 PHE    81     -16.289  29.388  15.600  1.00  0.00           C  
ATOM   1289  CE2 PHE    81     -17.760  29.874  17.417  1.00  0.00           C  
ATOM   1290  CZ  PHE    81     -17.324  30.128  16.132  1.00  0.00           C  
ATOM   1291  H   PHE    81     -12.659  27.348  18.064  1.00  0.00           H  
ATOM   1292  HA  PHE    81     -14.721  28.390  19.958  1.00  0.00           H  
ATOM   1293 1HB  PHE    81     -15.075  26.297  17.778  1.00  0.00           H  
ATOM   1294 2HB  PHE    81     -16.237  26.571  19.067  1.00  0.00           H  
ATOM   1295  HD1 PHE    81     -14.873  27.808  15.931  1.00  0.00           H  
ATOM   1296  HD2 PHE    81     -17.504  28.682  19.182  1.00  0.00           H  
ATOM   1297  HE1 PHE    81     -15.942  29.586  14.586  1.00  0.00           H  
ATOM   1298  HE2 PHE    81     -18.578  30.459  17.839  1.00  0.00           H  
ATOM   1299  HZ  PHE    81     -17.795  30.911  15.540  1.00  0.00           H  
ATOM   1300  N   PRO    82     -14.641  26.319  21.432  1.00  0.00           N  
ATOM   1301  CA  PRO    82     -14.366  25.272  22.409  1.00  0.00           C  
ATOM   1302  C   PRO    82     -14.785  23.905  21.884  1.00  0.00           C  
ATOM   1303  O   PRO    82     -14.363  22.873  22.406  1.00  0.00           O  
ATOM   1304  CB  PRO    82     -15.211  25.697  23.615  1.00  0.00           C  
ATOM   1305  CG  PRO    82     -16.354  26.442  23.016  1.00  0.00           C  
ATOM   1306  CD  PRO    82     -15.748  27.196  21.863  1.00  0.00           C  
ATOM   1307  HA  PRO    82     -13.295  25.280  22.656  1.00  0.00           H  
ATOM   1308 1HB  PRO    82     -15.529  24.810  24.182  1.00  0.00           H  
ATOM   1309 2HB  PRO    82     -14.608  26.315  24.297  1.00  0.00           H  
ATOM   1310 1HG  PRO    82     -17.140  25.741  22.698  1.00  0.00           H  
ATOM   1311 2HG  PRO    82     -16.808  27.108  23.766  1.00  0.00           H  
ATOM   1312 1HD  PRO    82     -16.499  27.318  21.068  1.00  0.00           H  
ATOM   1313 2HD  PRO    82     -15.389  28.175  22.212  1.00  0.00           H  
ATOM   1314  N   ASP    83     -15.616  23.904  20.847  1.00  0.00           N  
ATOM   1315  CA  ASP    83     -16.038  22.665  20.205  1.00  0.00           C  
ATOM   1316  C   ASP    83     -14.883  22.011  19.457  1.00  0.00           C  
ATOM   1317  O   ASP    83     -14.386  22.551  18.469  1.00  0.00           O  
ATOM   1318  CB  ASP    83     -17.195  22.929  19.238  1.00  0.00           C  
ATOM   1319  CG  ASP    83     -17.782  21.651  18.654  1.00  0.00           C  
ATOM   1320  OD1 ASP    83     -17.181  20.615  18.816  1.00  0.00           O  
ATOM   1321  OD2 ASP    83     -18.826  21.722  18.050  1.00  0.00           O  
ATOM   1322  H   ASP    83     -15.964  24.784  20.495  1.00  0.00           H  
ATOM   1323  HA  ASP    83     -16.379  21.974  20.976  1.00  0.00           H  
ATOM   1324 1HB  ASP    83     -17.986  23.470  19.757  1.00  0.00           H  
ATOM   1325 2HB  ASP    83     -16.848  23.560  18.419  1.00  0.00           H  
ATOM   1326  N   ARG    84     -14.460  20.845  19.935  1.00  0.00           N  
ATOM   1327  CA  ARG    84     -13.272  20.186  19.405  1.00  0.00           C  
ATOM   1328  C   ARG    84     -13.520  19.650  18.001  1.00  0.00           C  
ATOM   1329  O   ARG    84     -12.581  19.323  17.276  1.00  0.00           O  
ATOM   1330  CB  ARG    84     -12.845  19.042  20.313  1.00  0.00           C  
ATOM   1331  CG  ARG    84     -12.328  19.468  21.677  1.00  0.00           C  
ATOM   1332  CD  ARG    84     -11.906  18.301  22.494  1.00  0.00           C  
ATOM   1333  NE  ARG    84     -11.482  18.696  23.827  1.00  0.00           N  
ATOM   1334  CZ  ARG    84     -11.071  17.842  24.784  1.00  0.00           C  
ATOM   1335  NH1 ARG    84     -11.034  16.550  24.540  1.00  0.00           N  
ATOM   1336  NH2 ARG    84     -10.704  18.301  25.968  1.00  0.00           N  
ATOM   1337  H   ARG    84     -14.974  20.405  20.684  1.00  0.00           H  
ATOM   1338  HA  ARG    84     -12.463  20.915  19.360  1.00  0.00           H  
ATOM   1339 1HB  ARG    84     -13.688  18.372  20.474  1.00  0.00           H  
ATOM   1340 2HB  ARG    84     -12.058  18.466  19.826  1.00  0.00           H  
ATOM   1341 1HG  ARG    84     -11.468  20.126  21.551  1.00  0.00           H  
ATOM   1342 2HG  ARG    84     -13.114  19.997  22.216  1.00  0.00           H  
ATOM   1343 1HD  ARG    84     -12.740  17.606  22.593  1.00  0.00           H  
ATOM   1344 2HD  ARG    84     -11.072  17.798  22.006  1.00  0.00           H  
ATOM   1345  HE  ARG    84     -11.497  19.682  24.052  1.00  0.00           H  
ATOM   1346 1HH1 ARG    84     -11.314  16.199  23.636  1.00  0.00           H  
ATOM   1347 2HH1 ARG    84     -10.726  15.910  25.258  1.00  0.00           H  
ATOM   1348 1HH2 ARG    84     -10.733  19.294  26.155  1.00  0.00           H  
ATOM   1349 2HH2 ARG    84     -10.396  17.661  26.684  1.00  0.00           H  
ATOM   1350  N   ALA    85     -14.791  19.562  17.622  1.00  0.00           N  
ATOM   1351  CA  ALA    85     -15.163  19.118  16.284  1.00  0.00           C  
ATOM   1352  C   ALA    85     -14.769  20.147  15.232  1.00  0.00           C  
ATOM   1353  O   ALA    85     -14.619  19.820  14.055  1.00  0.00           O  
ATOM   1354  CB  ALA    85     -16.657  18.837  16.216  1.00  0.00           C  
ATOM   1355  H   ALA    85     -15.518  19.810  18.278  1.00  0.00           H  
ATOM   1356  HA  ALA    85     -14.620  18.197  16.070  1.00  0.00           H  
ATOM   1357 1HB  ALA    85     -16.919  18.506  15.211  1.00  0.00           H  
ATOM   1358 2HB  ALA    85     -16.914  18.057  16.933  1.00  0.00           H  
ATOM   1359 3HB  ALA    85     -17.209  19.744  16.454  1.00  0.00           H  
ATOM   1360  N   LEU    86     -14.603  21.393  15.664  1.00  0.00           N  
ATOM   1361  CA  LEU    86     -14.255  22.479  14.755  1.00  0.00           C  
ATOM   1362  C   LEU    86     -12.754  22.737  14.755  1.00  0.00           C  
ATOM   1363  O   LEU    86     -12.062  22.433  15.727  1.00  0.00           O  
ATOM   1364  CB  LEU    86     -15.001  23.760  15.150  1.00  0.00           C  
ATOM   1365  CG  LEU    86     -16.531  23.654  15.188  1.00  0.00           C  
ATOM   1366  CD1 LEU    86     -17.120  24.974  15.668  1.00  0.00           C  
ATOM   1367  CD2 LEU    86     -17.050  23.294  13.804  1.00  0.00           C  
ATOM   1368  H   LEU    86     -14.722  21.593  16.647  1.00  0.00           H  
ATOM   1369  HA  LEU    86     -14.555  22.195  13.747  1.00  0.00           H  
ATOM   1370 1HB  LEU    86     -14.665  24.066  16.139  1.00  0.00           H  
ATOM   1371 2HB  LEU    86     -14.741  24.546  14.441  1.00  0.00           H  
ATOM   1372  HG  LEU    86     -16.825  22.881  15.898  1.00  0.00           H  
ATOM   1373 1HD1 LEU    86     -18.207  24.899  15.695  1.00  0.00           H  
ATOM   1374 2HD1 LEU    86     -16.747  25.197  16.667  1.00  0.00           H  
ATOM   1375 3HD1 LEU    86     -16.829  25.771  14.985  1.00  0.00           H  
ATOM   1376 1HD2 LEU    86     -18.138  23.218  13.832  1.00  0.00           H  
ATOM   1377 2HD2 LEU    86     -16.758  24.068  13.094  1.00  0.00           H  
ATOM   1378 3HD2 LEU    86     -16.627  22.339  13.494  1.00  0.00           H  
ATOM   1379  N   SER    87     -12.256  23.300  13.660  1.00  0.00           N  
ATOM   1380  CA  SER    87     -10.828  23.550  13.508  1.00  0.00           C  
ATOM   1381  C   SER    87     -10.370  24.692  14.407  1.00  0.00           C  
ATOM   1382  O   SER    87     -11.064  25.699  14.549  1.00  0.00           O  
ATOM   1383  CB  SER    87     -10.504  23.871  12.062  1.00  0.00           C  
ATOM   1384  OG  SER    87      -9.141  24.154  11.904  1.00  0.00           O  
ATOM   1385  H   SER    87     -12.883  23.562  12.912  1.00  0.00           H  
ATOM   1386  HA  SER    87     -10.286  22.648  13.798  1.00  0.00           H  
ATOM   1387 1HB  SER    87     -10.778  23.026  11.432  1.00  0.00           H  
ATOM   1388 2HB  SER    87     -11.096  24.726  11.739  1.00  0.00           H  
ATOM   1389  HG  SER    87      -9.066  24.646  11.083  1.00  0.00           H  
ATOM   1390  N   SER    88      -9.198  24.530  15.011  1.00  0.00           N  
ATOM   1391  CA  SER    88      -8.643  25.550  15.893  1.00  0.00           C  
ATOM   1392  C   SER    88      -8.060  26.709  15.095  1.00  0.00           C  
ATOM   1393  O   SER    88      -7.730  26.562  13.918  1.00  0.00           O  
ATOM   1394  CB  SER    88      -7.572  24.946  16.780  1.00  0.00           C  
ATOM   1395  OG  SER    88      -6.457  24.555  16.027  1.00  0.00           O  
ATOM   1396  H   SER    88      -8.678  23.677  14.856  1.00  0.00           H  
ATOM   1397  HA  SER    88      -9.445  25.937  16.523  1.00  0.00           H  
ATOM   1398 1HB  SER    88      -7.270  25.674  17.532  1.00  0.00           H  
ATOM   1399 2HB  SER    88      -7.979  24.083  17.306  1.00  0.00           H  
ATOM   1400  HG  SER    88      -5.688  24.795  16.550  1.00  0.00           H  
ATOM   1401  N   TRP    89      -7.935  27.863  15.742  1.00  0.00           N  
ATOM   1402  CA  TRP    89      -7.410  29.055  15.089  1.00  0.00           C  
ATOM   1403  C   TRP    89      -5.983  29.345  15.535  1.00  0.00           C  
ATOM   1404  O   TRP    89      -5.749  29.761  16.669  1.00  0.00           O  
ATOM   1405  CB  TRP    89      -8.298  30.264  15.391  1.00  0.00           C  
ATOM   1406  CG  TRP    89      -7.998  31.456  14.534  1.00  0.00           C  
ATOM   1407  CD1 TRP    89      -7.421  31.448  13.300  1.00  0.00           C  
ATOM   1408  CD2 TRP    89      -8.263  32.846  14.844  1.00  0.00           C  
ATOM   1409  NE1 TRP    89      -7.306  32.730  12.823  1.00  0.00           N  
ATOM   1410  CE2 TRP    89      -7.818  33.598  13.754  1.00  0.00           C  
ATOM   1411  CE3 TRP    89      -8.833  33.501  15.942  1.00  0.00           C  
ATOM   1412  CZ2 TRP    89      -7.921  34.980  13.725  1.00  0.00           C  
ATOM   1413  CZ3 TRP    89      -8.939  34.887  15.913  1.00  0.00           C  
ATOM   1414  CH2 TRP    89      -8.495  35.606  14.832  1.00  0.00           C  
ATOM   1415  H   TRP    89      -8.212  27.915  16.713  1.00  0.00           H  
ATOM   1416  HA  TRP    89      -7.406  28.886  14.012  1.00  0.00           H  
ATOM   1417 1HB  TRP    89      -9.344  29.992  15.248  1.00  0.00           H  
ATOM   1418 2HB  TRP    89      -8.175  30.553  16.435  1.00  0.00           H  
ATOM   1419  HD1 TRP    89      -7.097  30.554  12.770  1.00  0.00           H  
ATOM   1420  HE1 TRP    89      -6.909  32.993  11.932  1.00  0.00           H  
ATOM   1421  HE3 TRP    89      -9.190  32.934  16.802  1.00  0.00           H  
ATOM   1422  HZ2 TRP    89      -7.574  35.570  12.876  1.00  0.00           H  
ATOM   1423  HZ3 TRP    89      -9.383  35.389  16.772  1.00  0.00           H  
ATOM   1424  HH2 TRP    89      -8.593  36.692  14.842  1.00  0.00           H  
ATOM   1425  N   GLY    90      -5.031  29.121  14.635  1.00  0.00           N  
ATOM   1426  CA  GLY    90      -3.616  29.189  14.984  1.00  0.00           C  
ATOM   1427  C   GLY    90      -3.201  30.615  15.324  1.00  0.00           C  
ATOM   1428  O   GLY    90      -2.208  30.834  16.017  1.00  0.00           O  
ATOM   1429  H   GLY    90      -5.293  28.898  13.686  1.00  0.00           H  
ATOM   1430 1HA  GLY    90      -3.419  28.536  15.834  1.00  0.00           H  
ATOM   1431 2HA  GLY    90      -3.019  28.821  14.151  1.00  0.00           H  
ATOM   1432  N   ASN    91      -3.967  31.582  14.831  1.00  0.00           N  
ATOM   1433  CA  ASN    91      -3.645  32.991  15.030  1.00  0.00           C  
ATOM   1434  C   ASN    91      -4.282  33.526  16.306  1.00  0.00           C  
ATOM   1435  O   ASN    91      -4.092  34.688  16.665  1.00  0.00           O  
ATOM   1436  CB  ASN    91      -4.080  33.812  13.830  1.00  0.00           C  
ATOM   1437  CG  ASN    91      -3.263  33.519  12.602  1.00  0.00           C  
ATOM   1438  OD1 ASN    91      -2.089  33.145  12.698  1.00  0.00           O  
ATOM   1439  ND2 ASN    91      -3.862  33.681  11.450  1.00  0.00           N  
ATOM   1440  H   ASN    91      -4.794  31.336  14.306  1.00  0.00           H  
ATOM   1441  HA  ASN    91      -2.564  33.086  15.143  1.00  0.00           H  
ATOM   1442 1HB  ASN    91      -5.129  33.610  13.611  1.00  0.00           H  
ATOM   1443 2HB  ASN    91      -3.993  34.873  14.065  1.00  0.00           H  
ATOM   1444 1HD2 ASN    91      -3.367  33.501  10.600  1.00  0.00           H  
ATOM   1445 2HD2 ASN    91      -4.814  33.985  11.420  1.00  0.00           H  
ATOM   1446  N   ALA    92      -5.039  32.673  16.987  1.00  0.00           N  
ATOM   1447  CA  ALA    92      -5.675  33.048  18.244  1.00  0.00           C  
ATOM   1448  C   ALA    92      -4.653  33.156  19.368  1.00  0.00           C  
ATOM   1449  O   ALA    92      -3.641  32.455  19.370  1.00  0.00           O  
ATOM   1450  CB  ALA    92      -6.758  32.043  18.610  1.00  0.00           C  
ATOM   1451  H   ALA    92      -5.178  31.740  16.624  1.00  0.00           H  
ATOM   1452  HA  ALA    92      -6.133  34.028  18.113  1.00  0.00           H  
ATOM   1453 1HB  ALA    92      -7.224  32.337  19.551  1.00  0.00           H  
ATOM   1454 2HB  ALA    92      -7.513  32.019  17.824  1.00  0.00           H  
ATOM   1455 3HB  ALA    92      -6.316  31.054  18.717  1.00  0.00           H  
ATOM   1456  N   ALA    93      -4.922  34.040  20.322  1.00  0.00           N  
ATOM   1457  CA  ALA    93      -4.035  34.229  21.464  1.00  0.00           C  
ATOM   1458  C   ALA    93      -4.050  33.013  22.380  1.00  0.00           C  
ATOM   1459  O   ALA    93      -3.027  32.647  22.958  1.00  0.00           O  
ATOM   1460  CB  ALA    93      -4.427  35.479  22.238  1.00  0.00           C  
ATOM   1461  H   ALA    93      -5.763  34.596  20.256  1.00  0.00           H  
ATOM   1462  HA  ALA    93      -3.020  34.352  21.087  1.00  0.00           H  
ATOM   1463 1HB  ALA    93      -3.756  35.607  23.087  1.00  0.00           H  
ATOM   1464 2HB  ALA    93      -4.355  36.349  21.585  1.00  0.00           H  
ATOM   1465 3HB  ALA    93      -5.450  35.379  22.597  1.00  0.00           H  
ATOM   1466  N   ALA    94      -5.216  32.389  22.509  1.00  0.00           N  
ATOM   1467  CA  ALA    94      -5.392  31.276  23.434  1.00  0.00           C  
ATOM   1468  C   ALA    94      -4.939  29.963  22.807  1.00  0.00           C  
ATOM   1469  O   ALA    94      -4.398  29.093  23.489  1.00  0.00           O  
ATOM   1470  CB  ALA    94      -6.845  31.177  23.875  1.00  0.00           C  
ATOM   1471  H   ALA    94      -6.001  32.695  21.952  1.00  0.00           H  
ATOM   1472  HA  ALA    94      -4.769  31.461  24.309  1.00  0.00           H  
ATOM   1473 1HB  ALA    94      -6.960  30.341  24.565  1.00  0.00           H  
ATOM   1474 2HB  ALA    94      -7.137  32.102  24.373  1.00  0.00           H  
ATOM   1475 3HB  ALA    94      -7.479  31.019  23.004  1.00  0.00           H  
ATOM   1476  N   ALA    95      -5.163  29.827  21.504  1.00  0.00           N  
ATOM   1477  CA  ALA    95      -4.856  28.588  20.800  1.00  0.00           C  
ATOM   1478  C   ALA    95      -3.490  28.660  20.128  1.00  0.00           C  
ATOM   1479  O   ALA    95      -3.295  29.417  19.177  1.00  0.00           O  
ATOM   1480  CB  ALA    95      -5.935  28.281  19.772  1.00  0.00           C  
ATOM   1481  H   ALA    95      -5.556  30.601  20.989  1.00  0.00           H  
ATOM   1482  HA  ALA    95      -4.826  27.781  21.532  1.00  0.00           H  
ATOM   1483 1HB  ALA    95      -5.691  27.354  19.254  1.00  0.00           H  
ATOM   1484 2HB  ALA    95      -6.896  28.175  20.274  1.00  0.00           H  
ATOM   1485 3HB  ALA    95      -5.991  29.095  19.050  1.00  0.00           H  
ATOM   1486  N   ALA    96      -2.547  27.869  20.629  1.00  0.00           N  
ATOM   1487  CA  ALA    96      -1.216  27.796  20.040  1.00  0.00           C  
ATOM   1488  C   ALA    96      -1.282  27.373  18.579  1.00  0.00           C  
ATOM   1489  O   ALA    96      -2.024  26.459  18.220  1.00  0.00           O  
ATOM   1490  CB  ALA    96      -0.339  26.835  20.830  1.00  0.00           C  
ATOM   1491  H   ALA    96      -2.759  27.303  21.439  1.00  0.00           H  
ATOM   1492  HA  ALA    96      -0.773  28.792  20.080  1.00  0.00           H  
ATOM   1493 1HB  ALA    96       0.652  26.792  20.378  1.00  0.00           H  
ATOM   1494 2HB  ALA    96      -0.253  27.183  21.860  1.00  0.00           H  
ATOM   1495 3HB  ALA    96      -0.786  25.843  20.819  1.00  0.00           H  
ATOM   1496  N   GLY    97      -0.502  28.043  17.738  1.00  0.00           N  
ATOM   1497  CA  GLY    97      -0.482  27.748  16.310  1.00  0.00           C  
ATOM   1498  C   GLY    97       0.642  26.780  15.963  1.00  0.00           C  
ATOM   1499  O   GLY    97       0.759  26.333  14.822  1.00  0.00           O  
ATOM   1500  H   GLY    97       0.093  28.776  18.097  1.00  0.00           H  
ATOM   1501 1HA  GLY    97      -1.440  27.321  16.014  1.00  0.00           H  
ATOM   1502 2HA  GLY    97      -0.356  28.673  15.749  1.00  0.00           H  
ATOM   1503  N   ASP    98       1.467  26.459  16.955  1.00  0.00           N  
ATOM   1504  CA  ASP    98       2.634  25.614  16.736  1.00  0.00           C  
ATOM   1505  C   ASP    98       2.226  24.209  16.314  1.00  0.00           C  
ATOM   1506  O   ASP    98       2.806  23.634  15.392  1.00  0.00           O  
ATOM   1507  CB  ASP    98       3.490  25.544  18.003  1.00  0.00           C  
ATOM   1508  CG  ASP    98       4.247  26.836  18.280  1.00  0.00           C  
ATOM   1509  OD1 ASP    98       4.340  27.649  17.390  1.00  0.00           O  
ATOM   1510  OD2 ASP    98       4.724  26.999  19.377  1.00  0.00           O  
ATOM   1511  H   ASP    98       1.280  26.810  17.883  1.00  0.00           H  
ATOM   1512  HA  ASP    98       3.232  26.050  15.936  1.00  0.00           H  
ATOM   1513 1HB  ASP    98       2.854  25.322  18.861  1.00  0.00           H  
ATOM   1514 2HB  ASP    98       4.211  24.731  17.911  1.00  0.00           H  
ATOM   1515  N   PRO    99       1.225  23.660  16.993  1.00  0.00           N  
ATOM   1516  CA  PRO    99       0.677  22.358  16.631  1.00  0.00           C  
ATOM   1517  C   PRO    99       0.318  22.303  15.152  1.00  0.00           C  
ATOM   1518  O   PRO    99       0.586  21.310  14.475  1.00  0.00           O  
ATOM   1519  CB  PRO    99      -0.567  22.249  17.519  1.00  0.00           C  
ATOM   1520  CG  PRO    99      -0.223  23.047  18.730  1.00  0.00           C  
ATOM   1521  CD  PRO    99       0.518  24.242  18.193  1.00  0.00           C  
ATOM   1522  HA  PRO    99       1.409  21.575  16.881  1.00  0.00           H  
ATOM   1523 1HB  PRO    99      -1.446  22.640  16.986  1.00  0.00           H  
ATOM   1524 2HB  PRO    99      -0.774  21.193  17.748  1.00  0.00           H  
ATOM   1525 1HG  PRO    99      -1.137  23.325  19.274  1.00  0.00           H  
ATOM   1526 2HG  PRO    99       0.387  22.446  19.421  1.00  0.00           H  
ATOM   1527 1HD  PRO    99      -0.202  25.023  17.908  1.00  0.00           H  
ATOM   1528 2HD  PRO    99       1.214  24.617  18.958  1.00  0.00           H  
ATOM   1529  N   ILE   100      -0.290  23.375  14.656  1.00  0.00           N  
ATOM   1530  CA  ILE   100      -0.681  23.454  13.253  1.00  0.00           C  
ATOM   1531  C   ILE   100       0.540  23.516  12.344  1.00  0.00           C  
ATOM   1532  O   ILE   100       0.575  22.880  11.291  1.00  0.00           O  
ATOM   1533  CB  ILE   100      -1.574  24.682  13.000  1.00  0.00           C  
ATOM   1534  CG1 ILE   100      -2.920  24.519  13.710  1.00  0.00           C  
ATOM   1535  CG2 ILE   100      -1.778  24.893  11.508  1.00  0.00           C  
ATOM   1536  CD1 ILE   100      -3.748  25.783  13.748  1.00  0.00           C  
ATOM   1537  H   ILE   100      -0.487  24.155  15.266  1.00  0.00           H  
ATOM   1538  HA  ILE   100      -1.247  22.558  13.002  1.00  0.00           H  
ATOM   1539  HB  ILE   100      -1.101  25.569  13.422  1.00  0.00           H  
ATOM   1540 1HG1 ILE   100      -3.503  23.744  13.212  1.00  0.00           H  
ATOM   1541 2HG1 ILE   100      -2.753  24.191  14.737  1.00  0.00           H  
ATOM   1542 1HG2 ILE   100      -2.411  25.765  11.347  1.00  0.00           H  
ATOM   1543 2HG2 ILE   100      -0.813  25.053  11.028  1.00  0.00           H  
ATOM   1544 3HG2 ILE   100      -2.255  24.013  11.078  1.00  0.00           H  
ATOM   1545 1HD1 ILE   100      -4.687  25.588  14.267  1.00  0.00           H  
ATOM   1546 2HD1 ILE   100      -3.198  26.563  14.275  1.00  0.00           H  
ATOM   1547 3HD1 ILE   100      -3.958  26.111  12.731  1.00  0.00           H  
ATOM   1548  N   ALA   101       1.540  24.287  12.757  1.00  0.00           N  
ATOM   1549  CA  ALA   101       2.766  24.432  11.982  1.00  0.00           C  
ATOM   1550  C   ALA   101       3.464  23.091  11.800  1.00  0.00           C  
ATOM   1551  O   ALA   101       3.980  22.790  10.724  1.00  0.00           O  
ATOM   1552  CB  ALA   101       3.701  25.429  12.652  1.00  0.00           C  
ATOM   1553  H   ALA   101       1.448  24.786  13.631  1.00  0.00           H  
ATOM   1554  HA  ALA   101       2.500  24.807  10.994  1.00  0.00           H  
ATOM   1555 1HB  ALA   101       4.612  25.526  12.061  1.00  0.00           H  
ATOM   1556 2HB  ALA   101       3.209  26.399  12.722  1.00  0.00           H  
ATOM   1557 3HB  ALA   101       3.953  25.077  13.651  1.00  0.00           H  
ATOM   1558  N   CYS   102       3.478  22.288  12.859  1.00  0.00           N  
ATOM   1559  CA  CYS   102       4.139  20.989  12.827  1.00  0.00           C  
ATOM   1560  C   CYS   102       3.221  19.918  12.251  1.00  0.00           C  
ATOM   1561  O   CYS   102       3.679  18.859  11.822  1.00  0.00           O  
ATOM   1562  CB  CYS   102       4.579  20.574  14.231  1.00  0.00           C  
ATOM   1563  SG  CYS   102       3.213  20.145  15.336  1.00  0.00           S  
ATOM   1564  H   CYS   102       3.018  22.585  13.708  1.00  0.00           H  
ATOM   1565  HA  CYS   102       5.023  21.066  12.194  1.00  0.00           H  
ATOM   1566 1HB  CYS   102       5.242  19.712  14.164  1.00  0.00           H  
ATOM   1567 2HB  CYS   102       5.142  21.386  14.690  1.00  0.00           H  
ATOM   1568  HG  CYS   102       3.889  20.323  16.467  1.00  0.00           H  
ATOM   1569  N   TYR   103       1.922  20.200  12.244  1.00  0.00           N  
ATOM   1570  CA  TYR   103       0.948  19.308  11.628  1.00  0.00           C  
ATOM   1571  C   TYR   103       1.165  19.209  10.123  1.00  0.00           C  
ATOM   1572  O   TYR   103       1.381  20.217   9.450  1.00  0.00           O  
ATOM   1573  CB  TYR   103      -0.476  19.781  11.928  1.00  0.00           C  
ATOM   1574  CG  TYR   103      -1.551  18.906  11.322  1.00  0.00           C  
ATOM   1575  CD1 TYR   103      -1.856  17.682  11.899  1.00  0.00           C  
ATOM   1576  CD2 TYR   103      -2.231  19.328  10.189  1.00  0.00           C  
ATOM   1577  CE1 TYR   103      -2.838  16.883  11.345  1.00  0.00           C  
ATOM   1578  CE2 TYR   103      -3.213  18.529   9.635  1.00  0.00           C  
ATOM   1579  CZ  TYR   103      -3.516  17.311  10.209  1.00  0.00           C  
ATOM   1580  OH  TYR   103      -4.494  16.515   9.658  1.00  0.00           O  
ATOM   1581  H   TYR   103       1.602  21.055  12.677  1.00  0.00           H  
ATOM   1582  HA  TYR   103       1.079  18.310  12.047  1.00  0.00           H  
ATOM   1583 1HB  TYR   103      -0.630  19.811  13.008  1.00  0.00           H  
ATOM   1584 2HB  TYR   103      -0.610  20.795  11.551  1.00  0.00           H  
ATOM   1585  HD1 TYR   103      -1.322  17.351  12.789  1.00  0.00           H  
ATOM   1586  HD2 TYR   103      -1.990  20.289   9.735  1.00  0.00           H  
ATOM   1587  HE1 TYR   103      -3.078  15.922  11.798  1.00  0.00           H  
ATOM   1588  HE2 TYR   103      -3.747  18.860   8.744  1.00  0.00           H  
ATOM   1589  HH  TYR   103      -4.848  16.942   8.874  1.00  0.00           H  
ATOM   1590  N   THR   104       1.107  17.989   9.601  1.00  0.00           N  
ATOM   1591  CA  THR   104       1.311  17.754   8.177  1.00  0.00           C  
ATOM   1592  C   THR   104       0.197  16.894   7.595  1.00  0.00           C  
ATOM   1593  O   THR   104      -0.752  16.534   8.292  1.00  0.00           O  
ATOM   1594  CB  THR   104       2.673  17.084   7.915  1.00  0.00           C  
ATOM   1595  OG1 THR   104       2.919  17.033   6.504  1.00  0.00           O  
ATOM   1596  CG2 THR   104       2.690  15.673   8.481  1.00  0.00           C  
ATOM   1597  H   THR   104       0.915  17.203  10.207  1.00  0.00           H  
ATOM   1598  HA  THR   104       1.297  18.715   7.662  1.00  0.00           H  
ATOM   1599  HB  THR   104       3.462  17.669   8.387  1.00  0.00           H  
ATOM   1600  HG1 THR   104       3.842  17.238   6.333  1.00  0.00           H  
ATOM   1601 1HG2 THR   104       3.660  15.215   8.287  1.00  0.00           H  
ATOM   1602 2HG2 THR   104       2.514  15.709   9.556  1.00  0.00           H  
ATOM   1603 3HG2 THR   104       1.909  15.081   8.006  1.00  0.00           H  
ATOM   1604  N   ASP   105       0.318  16.566   6.313  1.00  0.00           N  
ATOM   1605  CA  ASP   105      -0.725  15.830   5.608  1.00  0.00           C  
ATOM   1606  C   ASP   105      -0.422  14.337   5.580  1.00  0.00           C  
ATOM   1607  O   ASP   105      -1.263  13.531   5.181  1.00  0.00           O  
ATOM   1608  CB  ASP   105      -0.879  16.353   4.178  1.00  0.00           C  
ATOM   1609  CG  ASP   105      -1.402  17.782   4.123  1.00  0.00           C  
ATOM   1610  OD1 ASP   105      -2.109  18.170   5.022  1.00  0.00           O  
ATOM   1611  OD2 ASP   105      -1.088  18.472   3.182  1.00  0.00           O  
ATOM   1612  H   ASP   105       1.154  16.834   5.813  1.00  0.00           H  
ATOM   1613  HA  ASP   105      -1.668  15.976   6.136  1.00  0.00           H  
ATOM   1614 1HB  ASP   105       0.085  16.315   3.671  1.00  0.00           H  
ATOM   1615 2HB  ASP   105      -1.565  15.709   3.627  1.00  0.00           H  
ATOM   1616  N   ILE   106       0.783  13.975   6.005  1.00  0.00           N  
ATOM   1617  CA  ILE   106       1.185  12.575   6.067  1.00  0.00           C  
ATOM   1618  C   ILE   106       0.752  11.936   7.381  1.00  0.00           C  
ATOM   1619  O   ILE   106       1.128  12.394   8.459  1.00  0.00           O  
ATOM   1620  CB  ILE   106       2.709  12.433   5.905  1.00  0.00           C  
ATOM   1621  CG1 ILE   106       3.171  13.094   4.604  1.00  0.00           C  
ATOM   1622  CG2 ILE   106       3.113  10.967   5.933  1.00  0.00           C  
ATOM   1623  CD1 ILE   106       2.524  12.521   3.364  1.00  0.00           C  
ATOM   1624  H   ILE   106       1.438  14.688   6.292  1.00  0.00           H  
ATOM   1625  HA  ILE   106       0.700  12.039   5.252  1.00  0.00           H  
ATOM   1626  HB  ILE   106       3.212  12.954   6.719  1.00  0.00           H  
ATOM   1627 1HG1 ILE   106       2.953  14.161   4.641  1.00  0.00           H  
ATOM   1628 2HG1 ILE   106       4.252  12.986   4.504  1.00  0.00           H  
ATOM   1629 1HG2 ILE   106       4.193  10.884   5.817  1.00  0.00           H  
ATOM   1630 2HG2 ILE   106       2.816  10.526   6.884  1.00  0.00           H  
ATOM   1631 3HG2 ILE   106       2.619  10.437   5.118  1.00  0.00           H  
ATOM   1632 1HD1 ILE   106       2.902  13.040   2.483  1.00  0.00           H  
ATOM   1633 2HD1 ILE   106       2.760  11.459   3.288  1.00  0.00           H  
ATOM   1634 3HD1 ILE   106       1.445  12.650   3.425  1.00  0.00           H  
ATOM   1635  N   PRO   107      -0.042  10.875   7.283  1.00  0.00           N  
ATOM   1636  CA  PRO   107      -0.626  10.244   8.460  1.00  0.00           C  
ATOM   1637  C   PRO   107       0.406   9.407   9.205  1.00  0.00           C  
ATOM   1638  O   PRO   107       1.230   8.728   8.591  1.00  0.00           O  
ATOM   1639  CB  PRO   107      -1.739   9.373   7.869  1.00  0.00           C  
ATOM   1640  CG  PRO   107      -1.270   9.069   6.487  1.00  0.00           C  
ATOM   1641  CD  PRO   107      -0.579  10.329   6.040  1.00  0.00           C  
ATOM   1642  HA  PRO   107      -1.042  11.021   9.119  1.00  0.00           H  
ATOM   1643 1HB  PRO   107      -1.876   8.469   8.482  1.00  0.00           H  
ATOM   1644 2HB  PRO   107      -2.693   9.919   7.885  1.00  0.00           H  
ATOM   1645 1HG  PRO   107      -0.597   8.198   6.497  1.00  0.00           H  
ATOM   1646 2HG  PRO   107      -2.123   8.803   5.846  1.00  0.00           H  
ATOM   1647 1HD  PRO   107       0.225  10.077   5.333  1.00  0.00           H  
ATOM   1648 2HD  PRO   107      -1.311  11.003   5.571  1.00  0.00           H  
ATOM   1649  N   LYS   108       0.357   9.459  10.532  1.00  0.00           N  
ATOM   1650  CA  LYS   108       1.490   8.862  11.195  1.00  0.00           C  
ATOM   1651  C   LYS   108       1.083   7.863  12.241  1.00  0.00           C  
ATOM   1652  O   LYS   108      -0.052   7.875  12.712  1.00  0.00           O  
ATOM   1653  CB  LYS   108       2.363   9.947  11.829  1.00  0.00           C  
ATOM   1654  CG  LYS   108       2.933  10.953  10.839  1.00  0.00           C  
ATOM   1655  CD  LYS   108       4.027  10.330   9.985  1.00  0.00           C  
ATOM   1656  CE  LYS   108       4.730  11.377   9.134  1.00  0.00           C  
ATOM   1657  NZ  LYS   108       5.817  10.784   8.308  1.00  0.00           N  
ATOM   1658  H   LYS   108      -0.381   9.866  11.089  1.00  0.00           H  
ATOM   1659  HA  LYS   108       2.082   8.325  10.453  1.00  0.00           H  
ATOM   1660 1HB  LYS   108       1.779  10.497  12.567  1.00  0.00           H  
ATOM   1661 2HB  LYS   108       3.198   9.482  12.352  1.00  0.00           H  
ATOM   1662 1HG  LYS   108       2.137  11.314  10.187  1.00  0.00           H  
ATOM   1663 2HG  LYS   108       3.347  11.803  11.381  1.00  0.00           H  
ATOM   1664 1HD  LYS   108       4.761   9.846  10.631  1.00  0.00           H  
ATOM   1665 2HD  LYS   108       3.592   9.575   9.330  1.00  0.00           H  
ATOM   1666 1HE  LYS   108       4.008  11.853   8.473  1.00  0.00           H  
ATOM   1667 2HE  LYS   108       5.159  12.143   9.780  1.00  0.00           H  
ATOM   1668 1HZ  LYS   108       6.258  11.509   7.760  1.00  0.00           H  
ATOM   1669 2HZ  LYS   108       6.504  10.355   8.913  1.00  0.00           H  
ATOM   1670 3HZ  LYS   108       5.429  10.085   7.691  1.00  0.00           H  
ATOM   1671  N   ILE   109       2.006   6.932  12.602  1.00  0.00           N  
ATOM   1672  CA  ILE   109       1.681   5.923  13.577  1.00  0.00           C  
ATOM   1673  C   ILE   109       2.665   5.925  14.722  1.00  0.00           C  
ATOM   1674  O   ILE   109       3.874   6.049  14.529  1.00  0.00           O  
ATOM   1675  CB  ILE   109       1.650   4.527  12.928  1.00  0.00           C  
ATOM   1676  CG1 ILE   109       0.631   4.492  11.786  1.00  0.00           C  
ATOM   1677  CG2 ILE   109       1.325   3.465  13.967  1.00  0.00           C  
ATOM   1678  CD1 ILE   109       0.770   3.289  10.880  1.00  0.00           C  
ATOM   1679  H   ILE   109       2.929   6.939  12.190  1.00  0.00           H  
ATOM   1680  HA  ILE   109       0.693   6.139  13.981  1.00  0.00           H  
ATOM   1681  HB  ILE   109       2.623   4.308  12.490  1.00  0.00           H  
ATOM   1682 1HG1 ILE   109      -0.377   4.495  12.197  1.00  0.00           H  
ATOM   1683 2HG1 ILE   109       0.737   5.390  11.176  1.00  0.00           H  
ATOM   1684 1HG2 ILE   109       1.307   2.485  13.491  1.00  0.00           H  
ATOM   1685 2HG2 ILE   109       2.086   3.475  14.747  1.00  0.00           H  
ATOM   1686 3HG2 ILE   109       0.350   3.673  14.408  1.00  0.00           H  
ATOM   1687 1HD1 ILE   109       0.015   3.336  10.096  1.00  0.00           H  
ATOM   1688 2HD1 ILE   109       1.763   3.286  10.429  1.00  0.00           H  
ATOM   1689 3HD1 ILE   109       0.633   2.379  11.462  1.00  0.00           H  
ATOM   1690  N   ILE   110       2.158   5.786  15.970  1.00  0.00           N  
ATOM   1691  CA  ILE   110       3.021   5.764  17.125  1.00  0.00           C  
ATOM   1692  C   ILE   110       2.822   4.428  17.791  1.00  0.00           C  
ATOM   1693  O   ILE   110       1.695   3.986  18.006  1.00  0.00           O  
ATOM   1694  CB  ILE   110       2.709   6.910  18.105  1.00  0.00           C  
ATOM   1695  CG1 ILE   110       2.962   8.265  17.440  1.00  0.00           C  
ATOM   1696  CG2 ILE   110       3.542   6.770  19.370  1.00  0.00           C  
ATOM   1697  CD1 ILE   110       2.476   9.444  18.251  1.00  0.00           C  
ATOM   1698  H   ILE   110       1.160   5.696  16.099  1.00  0.00           H  
ATOM   1699  HA  ILE   110       4.051   5.883  16.790  1.00  0.00           H  
ATOM   1700  HB  ILE   110       1.653   6.882  18.372  1.00  0.00           H  
ATOM   1701 1HG1 ILE   110       4.030   8.389  17.263  1.00  0.00           H  
ATOM   1702 2HG1 ILE   110       2.465   8.293  16.469  1.00  0.00           H  
ATOM   1703 1HG2 ILE   110       3.309   7.588  20.051  1.00  0.00           H  
ATOM   1704 2HG2 ILE   110       3.314   5.821  19.852  1.00  0.00           H  
ATOM   1705 3HG2 ILE   110       4.601   6.802  19.113  1.00  0.00           H  
ATOM   1706 1HD1 ILE   110       2.690  10.369  17.714  1.00  0.00           H  
ATOM   1707 2HD1 ILE   110       1.400   9.358  18.410  1.00  0.00           H  
ATOM   1708 3HD1 ILE   110       2.985   9.458  19.214  1.00  0.00           H  
ATOM   1709  N   TYR   111       3.931   3.752  18.155  1.00  0.00           N  
ATOM   1710  CA  TYR   111       3.826   2.490  18.831  1.00  0.00           C  
ATOM   1711  C   TYR   111       4.425   2.695  20.201  1.00  0.00           C  
ATOM   1712  O   TYR   111       5.610   3.005  20.335  1.00  0.00           O  
ATOM   1713  CB  TYR   111       4.538   1.374  18.064  1.00  0.00           C  
ATOM   1714  CG  TYR   111       4.508   0.035  18.766  1.00  0.00           C  
ATOM   1715  CD1 TYR   111       3.352  -0.733  18.747  1.00  0.00           C  
ATOM   1716  CD2 TYR   111       5.635  -0.426  19.430  1.00  0.00           C  
ATOM   1717  CE1 TYR   111       3.325  -1.956  19.388  1.00  0.00           C  
ATOM   1718  CE2 TYR   111       5.608  -1.649  20.071  1.00  0.00           C  
ATOM   1719  CZ  TYR   111       4.458  -2.412  20.052  1.00  0.00           C  
ATOM   1720  OH  TYR   111       4.430  -3.630  20.691  1.00  0.00           O  
ATOM   1721  H   TYR   111       4.847   4.128  17.955  1.00  0.00           H  
ATOM   1722  HA  TYR   111       2.771   2.226  18.908  1.00  0.00           H  
ATOM   1723 1HB  TYR   111       4.076   1.255  17.083  1.00  0.00           H  
ATOM   1724 2HB  TYR   111       5.579   1.650  17.903  1.00  0.00           H  
ATOM   1725  HD1 TYR   111       2.466  -0.371  18.225  1.00  0.00           H  
ATOM   1726  HD2 TYR   111       6.543   0.177  19.446  1.00  0.00           H  
ATOM   1727  HE1 TYR   111       2.417  -2.559  19.373  1.00  0.00           H  
ATOM   1728  HE2 TYR   111       6.493  -2.010  20.594  1.00  0.00           H  
ATOM   1729  HH  TYR   111       4.104  -3.514  21.587  1.00  0.00           H  
ATOM   1730  N   ALA   112       3.602   2.543  21.265  1.00  0.00           N  
ATOM   1731  CA  ALA   112       4.086   2.762  22.607  1.00  0.00           C  
ATOM   1732  C   ALA   112       4.500   1.439  23.163  1.00  0.00           C  
ATOM   1733  O   ALA   112       3.669   0.557  23.382  1.00  0.00           O  
ATOM   1734  CB  ALA   112       3.035   3.327  23.582  1.00  0.00           C  
ATOM   1735  H   ALA   112       2.639   2.274  21.127  1.00  0.00           H  
ATOM   1736  HA  ALA   112       4.946   3.430  22.552  1.00  0.00           H  
ATOM   1737 1HB  ALA   112       3.486   3.459  24.565  1.00  0.00           H  
ATOM   1738 2HB  ALA   112       2.677   4.288  23.214  1.00  0.00           H  
ATOM   1739 3HB  ALA   112       2.199   2.633  23.657  1.00  0.00           H  
ATOM   1740  N   SER   113       5.817   1.281  23.414  1.00  0.00           N  
ATOM   1741  CA  SER   113       6.359   0.070  23.969  1.00  0.00           C  
ATOM   1742  C   SER   113       6.742   0.295  25.407  1.00  0.00           C  
ATOM   1743  O   SER   113       7.018   1.421  25.816  1.00  0.00           O  
ATOM   1744  CB  SER   113       7.565  -0.387  23.172  1.00  0.00           C  
ATOM   1745  OG  SER   113       8.181  -1.489  23.780  1.00  0.00           O  
ATOM   1746  H   SER   113       6.441   2.046  23.200  1.00  0.00           H  
ATOM   1747  HA  SER   113       5.594  -0.706  23.920  1.00  0.00           H  
ATOM   1748 1HB  SER   113       7.254  -0.653  22.162  1.00  0.00           H  
ATOM   1749 2HB  SER   113       8.278   0.432  23.089  1.00  0.00           H  
ATOM   1750  HG  SER   113       7.469  -2.046  24.102  1.00  0.00           H  
ATOM   1751  N   ARG   114       6.734  -0.795  26.213  1.00  0.00           N  
ATOM   1752  CA  ARG   114       7.131  -0.775  27.598  1.00  0.00           C  
ATOM   1753  C   ARG   114       8.625  -0.834  27.739  1.00  0.00           C  
ATOM   1754  O   ARG   114       9.178  -0.273  28.683  1.00  0.00           O  
ATOM   1755  CB  ARG   114       6.509  -1.943  28.350  1.00  0.00           C  
ATOM   1756  CG  ARG   114       6.786  -1.961  29.845  1.00  0.00           C  
ATOM   1757  CD  ARG   114       6.213  -0.770  30.525  1.00  0.00           C  
ATOM   1758  NE  ARG   114       6.411  -0.819  31.964  1.00  0.00           N  
ATOM   1759  CZ  ARG   114       6.175   0.207  32.804  1.00  0.00           C  
ATOM   1760  NH1 ARG   114       5.732   1.352  32.335  1.00  0.00           N  
ATOM   1761  NH2 ARG   114       6.387   0.062  34.100  1.00  0.00           N  
ATOM   1762  H   ARG   114       6.429  -1.666  25.801  1.00  0.00           H  
ATOM   1763  HA  ARG   114       6.778   0.154  28.046  1.00  0.00           H  
ATOM   1764 1HB  ARG   114       5.429  -1.928  28.216  1.00  0.00           H  
ATOM   1765 2HB  ARG   114       6.878  -2.881  27.935  1.00  0.00           H  
ATOM   1766 1HG  ARG   114       6.344  -2.853  30.286  1.00  0.00           H  
ATOM   1767 2HG  ARG   114       7.864  -1.967  30.015  1.00  0.00           H  
ATOM   1768 1HD  ARG   114       6.692   0.131  30.144  1.00  0.00           H  
ATOM   1769 2HD  ARG   114       5.143  -0.722  30.329  1.00  0.00           H  
ATOM   1770  HE  ARG   114       6.751  -1.685  32.362  1.00  0.00           H  
ATOM   1771 1HH1 ARG   114       5.569   1.462  31.344  1.00  0.00           H  
ATOM   1772 2HH1 ARG   114       5.553   2.121  32.965  1.00  0.00           H  
ATOM   1773 1HH2 ARG   114       6.728  -0.819  34.462  1.00  0.00           H  
ATOM   1774 2HH2 ARG   114       6.210   0.830  34.730  1.00  0.00           H  
ATOM   1775  N   THR   115       9.328  -1.521  26.815  1.00  0.00           N  
ATOM   1776  CA  THR   115      10.722  -1.773  27.054  1.00  0.00           C  
ATOM   1777  C   THR   115      11.418  -2.010  25.754  1.00  0.00           C  
ATOM   1778  O   THR   115      10.841  -1.896  24.675  1.00  0.00           O  
ATOM   1779  CB  THR   115      10.929  -2.979  27.989  1.00  0.00           C  
ATOM   1780  OG1 THR   115      12.309  -3.062  28.368  1.00  0.00           O  
ATOM   1781  CG2 THR   115      10.520  -4.269  27.294  1.00  0.00           C  
ATOM   1782  H   THR   115       8.906  -1.863  25.963  1.00  0.00           H  
ATOM   1783  HA  THR   115      11.155  -0.895  27.534  1.00  0.00           H  
ATOM   1784  HB  THR   115      10.327  -2.851  28.888  1.00  0.00           H  
ATOM   1785  HG1 THR   115      12.379  -3.050  29.325  1.00  0.00           H  
ATOM   1786 1HG2 THR   115      10.673  -5.110  27.969  1.00  0.00           H  
ATOM   1787 2HG2 THR   115       9.468  -4.213  27.015  1.00  0.00           H  
ATOM   1788 3HG2 THR   115      11.125  -4.407  26.399  1.00  0.00           H  
ATOM   1789  N   HIS   116      12.710  -2.361  25.847  1.00  0.00           N  
ATOM   1790  CA  HIS   116      13.582  -2.414  24.714  1.00  0.00           C  
ATOM   1791  C   HIS   116      13.315  -3.709  24.002  1.00  0.00           C  
ATOM   1792  O   HIS   116      13.238  -3.749  22.774  1.00  0.00           O  
ATOM   1793  CB  HIS   116      15.054  -2.316  25.128  1.00  0.00           C  
ATOM   1794  CG  HIS   116      16.000  -2.238  23.970  1.00  0.00           C  
ATOM   1795  ND1 HIS   116      17.337  -2.560  24.079  1.00  0.00           N  
ATOM   1796  CD2 HIS   116      15.804  -1.875  22.681  1.00  0.00           C  
ATOM   1797  CE1 HIS   116      17.923  -2.399  22.905  1.00  0.00           C  
ATOM   1798  NE2 HIS   116      17.014  -1.984  22.041  1.00  0.00           N  
ATOM   1799  H   HIS   116      13.074  -2.597  26.759  1.00  0.00           H  
ATOM   1800  HA  HIS   116      13.370  -1.575  24.052  1.00  0.00           H  
ATOM   1801 1HB  HIS   116      15.199  -1.431  25.747  1.00  0.00           H  
ATOM   1802 2HB  HIS   116      15.322  -3.185  25.730  1.00  0.00           H  
ATOM   1803  HD1 HIS   116      17.790  -2.939  24.887  1.00  0.00           H  
ATOM   1804  HD2 HIS   116      14.924  -1.544  22.131  1.00  0.00           H  
ATOM   1805  HE1 HIS   116      18.986  -2.604  22.782  1.00  0.00           H  
ATOM   1806  N   SER   117      13.158  -4.806  24.770  1.00  0.00           N  
ATOM   1807  CA  SER   117      12.927  -6.114  24.217  1.00  0.00           C  
ATOM   1808  C   SER   117      11.774  -6.076  23.258  1.00  0.00           C  
ATOM   1809  O   SER   117      11.829  -6.678  22.186  1.00  0.00           O  
ATOM   1810  CB  SER   117      12.650  -7.115  25.322  1.00  0.00           C  
ATOM   1811  OG  SER   117      12.463  -8.401  24.799  1.00  0.00           O  
ATOM   1812  H   SER   117      13.206  -4.697  25.773  1.00  0.00           H  
ATOM   1813  HA  SER   117      13.824  -6.426  23.680  1.00  0.00           H  
ATOM   1814 1HB  SER   117      13.484  -7.123  26.024  1.00  0.00           H  
ATOM   1815 2HB  SER   117      11.762  -6.811  25.873  1.00  0.00           H  
ATOM   1816  HG  SER   117      13.336  -8.799  24.756  1.00  0.00           H  
ATOM   1817  N   GLN   118      10.693  -5.372  23.627  1.00  0.00           N  
ATOM   1818  CA  GLN   118       9.539  -5.243  22.784  1.00  0.00           C  
ATOM   1819  C   GLN   118       9.920  -4.469  21.572  1.00  0.00           C  
ATOM   1820  O   GLN   118       9.473  -4.771  20.468  1.00  0.00           O  
ATOM   1821  CB  GLN   118       8.386  -4.553  23.519  1.00  0.00           C  
ATOM   1822  CG  GLN   118       7.758  -5.394  24.618  1.00  0.00           C  
ATOM   1823  CD  GLN   118       6.732  -4.618  25.423  1.00  0.00           C  
ATOM   1824  OE1 GLN   118       6.560  -3.411  25.236  1.00  0.00           O  
ATOM   1825  NE2 GLN   118       6.047  -5.309  26.327  1.00  0.00           N  
ATOM   1826  H   GLN   118      10.695  -4.920  24.530  1.00  0.00           H  
ATOM   1827  HA  GLN   118       9.210  -6.240  22.493  1.00  0.00           H  
ATOM   1828 1HB  GLN   118       8.743  -3.626  23.966  1.00  0.00           H  
ATOM   1829 2HB  GLN   118       7.605  -4.293  22.805  1.00  0.00           H  
ATOM   1830 1HG  GLN   118       7.259  -6.251  24.165  1.00  0.00           H  
ATOM   1831 2HG  GLN   118       8.541  -5.732  25.295  1.00  0.00           H  
ATOM   1832 1HE2 GLN   118       5.356  -4.851  26.889  1.00  0.00           H  
ATOM   1833 2HE2 GLN   118       6.219  -6.287  26.446  1.00  0.00           H  
ATOM   1834  N   LEU   119      10.746  -3.421  21.751  1.00  0.00           N  
ATOM   1835  CA  LEU   119      11.149  -2.664  20.606  1.00  0.00           C  
ATOM   1836  C   LEU   119      11.917  -3.533  19.663  1.00  0.00           C  
ATOM   1837  O   LEU   119      11.781  -3.390  18.452  1.00  0.00           O  
ATOM   1838  CB  LEU   119      12.003  -1.463  21.028  1.00  0.00           C  
ATOM   1839  CG  LEU   119      11.257  -0.338  21.759  1.00  0.00           C  
ATOM   1840  CD1 LEU   119      12.259   0.685  22.274  1.00  0.00           C  
ATOM   1841  CD2 LEU   119      10.255   0.305  20.811  1.00  0.00           C  
ATOM   1842  H   LEU   119      11.089  -3.155  22.662  1.00  0.00           H  
ATOM   1843  HA  LEU   119      10.256  -2.295  20.104  1.00  0.00           H  
ATOM   1844 1HB  LEU   119      12.796  -1.815  21.686  1.00  0.00           H  
ATOM   1845 2HB  LEU   119      12.463  -1.033  20.138  1.00  0.00           H  
ATOM   1846  HG  LEU   119      10.730  -0.752  22.619  1.00  0.00           H  
ATOM   1847 1HD1 LEU   119      11.728   1.484  22.793  1.00  0.00           H  
ATOM   1848 2HD1 LEU   119      12.950   0.203  22.964  1.00  0.00           H  
ATOM   1849 3HD1 LEU   119      12.815   1.104  21.436  1.00  0.00           H  
ATOM   1850 1HD2 LEU   119       9.724   1.103  21.330  1.00  0.00           H  
ATOM   1851 2HD2 LEU   119      10.782   0.718  19.951  1.00  0.00           H  
ATOM   1852 3HD2 LEU   119       9.541  -0.447  20.473  1.00  0.00           H  
ATOM   1853  N   THR   120      12.754  -4.451  20.174  1.00  0.00           N  
ATOM   1854  CA  THR   120      13.496  -5.305  19.292  1.00  0.00           C  
ATOM   1855  C   THR   120      12.608  -6.328  18.657  1.00  0.00           C  
ATOM   1856  O   THR   120      12.930  -6.851  17.593  1.00  0.00           O  
ATOM   1857  CB  THR   120      14.645  -6.009  20.037  1.00  0.00           C  
ATOM   1858  OG1 THR   120      14.108  -6.829  21.084  1.00  0.00           O  
ATOM   1859  CG2 THR   120      15.597  -4.986  20.637  1.00  0.00           C  
ATOM   1860  H   THR   120      12.872  -4.553  21.172  1.00  0.00           H  
ATOM   1861  HA  THR   120      13.926  -4.693  18.499  1.00  0.00           H  
ATOM   1862  HB  THR   120      15.194  -6.643  19.342  1.00  0.00           H  
ATOM   1863  HG1 THR   120      13.156  -6.712  21.124  1.00  0.00           H  
ATOM   1864 1HG2 THR   120      16.403  -5.501  21.159  1.00  0.00           H  
ATOM   1865 2HG2 THR   120      16.016  -4.369  19.843  1.00  0.00           H  
ATOM   1866 3HG2 THR   120      15.056  -4.354  21.341  1.00  0.00           H  
ATOM   1867  N   GLN   121      11.454  -6.652  19.267  1.00  0.00           N  
ATOM   1868  CA  GLN   121      10.591  -7.578  18.591  1.00  0.00           C  
ATOM   1869  C   GLN   121      10.065  -6.925  17.361  1.00  0.00           C  
ATOM   1870  O   GLN   121      10.083  -7.511  16.279  1.00  0.00           O  
ATOM   1871  CB  GLN   121       9.438  -8.026  19.494  1.00  0.00           C  
ATOM   1872  CG  GLN   121       8.493  -9.025  18.848  1.00  0.00           C  
ATOM   1873  CD  GLN   121       9.166 -10.355  18.561  1.00  0.00           C  
ATOM   1874  OE1 GLN   121       9.746 -10.977  19.455  1.00  0.00           O  
ATOM   1875  NE2 GLN   121       9.089 -10.798  17.312  1.00  0.00           N  
ATOM   1876  H   GLN   121      11.172  -6.280  20.163  1.00  0.00           H  
ATOM   1877  HA  GLN   121      11.173  -8.458  18.319  1.00  0.00           H  
ATOM   1878 1HB  GLN   121       9.840  -8.481  20.400  1.00  0.00           H  
ATOM   1879 2HB  GLN   121       8.854  -7.157  19.796  1.00  0.00           H  
ATOM   1880 1HG  GLN   121       7.655  -9.203  19.519  1.00  0.00           H  
ATOM   1881 2HG  GLN   121       8.136  -8.613  17.903  1.00  0.00           H  
ATOM   1882 1HE2 GLN   121       9.514 -11.670  17.064  1.00  0.00           H  
ATOM   1883 2HE2 GLN   121       8.608 -10.263  16.619  1.00  0.00           H  
ATOM   1884  N   VAL   122       9.585  -5.678  17.494  1.00  0.00           N  
ATOM   1885  CA  VAL   122       8.948  -5.034  16.385  1.00  0.00           C  
ATOM   1886  C   VAL   122       9.983  -4.594  15.382  1.00  0.00           C  
ATOM   1887  O   VAL   122       9.693  -4.470  14.192  1.00  0.00           O  
ATOM   1888  CB  VAL   122       8.133  -3.818  16.862  1.00  0.00           C  
ATOM   1889  CG1 VAL   122       6.970  -4.265  17.735  1.00  0.00           C  
ATOM   1890  CG2 VAL   122       9.036  -2.855  17.618  1.00  0.00           C  
ATOM   1891  H   VAL   122       9.666  -5.182  18.370  1.00  0.00           H  
ATOM   1892  HA  VAL   122       8.268  -5.746  15.915  1.00  0.00           H  
ATOM   1893  HB  VAL   122       7.709  -3.313  15.994  1.00  0.00           H  
ATOM   1894 1HG1 VAL   122       6.405  -3.392  18.064  1.00  0.00           H  
ATOM   1895 2HG1 VAL   122       6.318  -4.924  17.162  1.00  0.00           H  
ATOM   1896 3HG1 VAL   122       7.352  -4.797  18.606  1.00  0.00           H  
ATOM   1897 1HG2 VAL   122       8.453  -1.996  17.952  1.00  0.00           H  
ATOM   1898 2HG2 VAL   122       9.465  -3.361  18.483  1.00  0.00           H  
ATOM   1899 3HG2 VAL   122       9.838  -2.515  16.962  1.00  0.00           H  
ATOM   1900  N   ILE   123      11.232  -4.355  15.830  1.00  0.00           N  
ATOM   1901  CA  ILE   123      12.332  -4.113  14.933  1.00  0.00           C  
ATOM   1902  C   ILE   123      12.550  -5.298  14.049  1.00  0.00           C  
ATOM   1903  O   ILE   123      12.859  -5.139  12.870  1.00  0.00           O  
ATOM   1904  CB  ILE   123      13.626  -3.800  15.705  1.00  0.00           C  
ATOM   1905  CG1 ILE   123      13.563  -2.394  16.306  1.00  0.00           C  
ATOM   1906  CG2 ILE   123      14.836  -3.940  14.795  1.00  0.00           C  
ATOM   1907  CD1 ILE   123      14.656  -2.109  17.311  1.00  0.00           C  
ATOM   1908  H   ILE   123      11.398  -4.346  16.826  1.00  0.00           H  
ATOM   1909  HA  ILE   123      12.089  -3.251  14.313  1.00  0.00           H  
ATOM   1910  HB  ILE   123      13.729  -4.495  16.539  1.00  0.00           H  
ATOM   1911 1HG1 ILE   123      13.630  -1.654  15.509  1.00  0.00           H  
ATOM   1912 2HG1 ILE   123      12.601  -2.253  16.802  1.00  0.00           H  
ATOM   1913 1HG2 ILE   123      15.742  -3.715  15.357  1.00  0.00           H  
ATOM   1914 2HG2 ILE   123      14.889  -4.958  14.414  1.00  0.00           H  
ATOM   1915 3HG2 ILE   123      14.745  -3.244  13.960  1.00  0.00           H  
ATOM   1916 1HD1 ILE   123      14.544  -1.094  17.693  1.00  0.00           H  
ATOM   1917 2HD1 ILE   123      14.585  -2.817  18.138  1.00  0.00           H  
ATOM   1918 3HD1 ILE   123      15.627  -2.210  16.829  1.00  0.00           H  
ATOM   1919  N   ASN   124      12.437  -6.519  14.608  1.00  0.00           N  
ATOM   1920  CA  ASN   124      12.579  -7.707  13.815  1.00  0.00           C  
ATOM   1921  C   ASN   124      11.508  -7.721  12.777  1.00  0.00           C  
ATOM   1922  O   ASN   124      11.727  -8.172  11.655  1.00  0.00           O  
ATOM   1923  CB  ASN   124      12.525  -8.957  14.674  1.00  0.00           C  
ATOM   1924  CG  ASN   124      13.777  -9.157  15.484  1.00  0.00           C  
ATOM   1925  OD1 ASN   124      14.847  -8.650  15.129  1.00  0.00           O  
ATOM   1926  ND2 ASN   124      13.663  -9.885  16.564  1.00  0.00           N  
ATOM   1927  H   ASN   124      12.249  -6.606  15.596  1.00  0.00           H  
ATOM   1928  HA  ASN   124      13.550  -7.678  13.318  1.00  0.00           H  
ATOM   1929 1HB  ASN   124      11.674  -8.896  15.353  1.00  0.00           H  
ATOM   1930 2HB  ASN   124      12.375  -9.830  14.038  1.00  0.00           H  
ATOM   1931 1HD2 ASN   124      14.463 -10.051  17.142  1.00  0.00           H  
ATOM   1932 2HD2 ASN   124      12.777 -10.275  16.813  1.00  0.00           H  
ATOM   1933  N   GLU   125      10.318  -7.209  13.135  1.00  0.00           N  
ATOM   1934  CA  GLU   125       9.190  -7.229  12.249  1.00  0.00           C  
ATOM   1935  C   GLU   125       9.454  -6.257  11.142  1.00  0.00           C  
ATOM   1936  O   GLU   125       9.081  -6.489   9.993  1.00  0.00           O  
ATOM   1937  CB  GLU   125       7.898  -6.871  12.986  1.00  0.00           C  
ATOM   1938  CG  GLU   125       7.510  -7.847  14.087  1.00  0.00           C  
ATOM   1939  CD  GLU   125       7.547  -9.281  13.638  1.00  0.00           C  
ATOM   1940  OE1 GLU   125       7.296  -9.528  12.484  1.00  0.00           O  
ATOM   1941  OE2 GLU   125       7.826 -10.130  14.451  1.00  0.00           O  
ATOM   1942  H   GLU   125      10.216  -6.798  14.052  1.00  0.00           H  
ATOM   1943  HA  GLU   125       9.084  -8.237  11.846  1.00  0.00           H  
ATOM   1944 1HB  GLU   125       7.997  -5.882  13.435  1.00  0.00           H  
ATOM   1945 2HB  GLU   125       7.074  -6.826  12.274  1.00  0.00           H  
ATOM   1946 1HG  GLU   125       8.196  -7.723  14.926  1.00  0.00           H  
ATOM   1947 2HG  GLU   125       6.507  -7.606  14.437  1.00  0.00           H  
ATOM   1948  N   LEU   126      10.127  -5.140  11.472  1.00  0.00           N  
ATOM   1949  CA  LEU   126      10.516  -4.159  10.502  1.00  0.00           C  
ATOM   1950  C   LEU   126      11.429  -4.798   9.500  1.00  0.00           C  
ATOM   1951  O   LEU   126      11.372  -4.488   8.311  1.00  0.00           O  
ATOM   1952  CB  LEU   126      11.216  -2.972  11.176  1.00  0.00           C  
ATOM   1953  CG  LEU   126      10.339  -2.125  12.107  1.00  0.00           C  
ATOM   1954  CD1 LEU   126      11.187  -1.039  12.755  1.00  0.00           C  
ATOM   1955  CD2 LEU   126       9.191  -1.521  11.313  1.00  0.00           C  
ATOM   1956  H   LEU   126      10.365  -4.994  12.442  1.00  0.00           H  
ATOM   1957  HA  LEU   126       9.620  -3.793  10.002  1.00  0.00           H  
ATOM   1958 1HB  LEU   126      12.052  -3.350  11.763  1.00  0.00           H  
ATOM   1959 2HB  LEU   126      11.609  -2.314  10.402  1.00  0.00           H  
ATOM   1960  HG  LEU   126       9.938  -2.754  12.902  1.00  0.00           H  
ATOM   1961 1HD1 LEU   126      10.564  -0.436  13.417  1.00  0.00           H  
ATOM   1962 2HD1 LEU   126      11.988  -1.499  13.333  1.00  0.00           H  
ATOM   1963 3HD1 LEU   126      11.615  -0.402  11.981  1.00  0.00           H  
ATOM   1964 1HD2 LEU   126       8.567  -0.919  11.975  1.00  0.00           H  
ATOM   1965 2HD2 LEU   126       9.590  -0.891  10.518  1.00  0.00           H  
ATOM   1966 3HD2 LEU   126       8.591  -2.320  10.875  1.00  0.00           H  
ATOM   1967  N   ARG   127      12.313  -5.700   9.962  1.00  0.00           N  
ATOM   1968  CA  ARG   127      13.251  -6.354   9.094  1.00  0.00           C  
ATOM   1969  C   ARG   127      12.586  -7.478   8.358  1.00  0.00           C  
ATOM   1970  O   ARG   127      12.987  -7.808   7.243  1.00  0.00           O  
ATOM   1971  CB  ARG   127      14.434  -6.893   9.884  1.00  0.00           C  
ATOM   1972  CG  ARG   127      15.307  -5.831  10.535  1.00  0.00           C  
ATOM   1973  CD  ARG   127      16.344  -6.433  11.411  1.00  0.00           C  
ATOM   1974  NE  ARG   127      17.086  -5.422  12.145  1.00  0.00           N  
ATOM   1975  CZ  ARG   127      17.873  -5.674  13.209  1.00  0.00           C  
ATOM   1976  NH1 ARG   127      18.011  -6.904  13.649  1.00  0.00           N  
ATOM   1977  NH2 ARG   127      18.509  -4.683  13.811  1.00  0.00           N  
ATOM   1978  H   ARG   127      12.317  -5.923  10.948  1.00  0.00           H  
ATOM   1979  HA  ARG   127      13.621  -5.625   8.372  1.00  0.00           H  
ATOM   1980 1HB  ARG   127      14.075  -7.552  10.673  1.00  0.00           H  
ATOM   1981 2HB  ARG   127      15.070  -7.486   9.227  1.00  0.00           H  
ATOM   1982 1HG  ARG   127      15.807  -5.248   9.761  1.00  0.00           H  
ATOM   1983 2HG  ARG   127      14.685  -5.171  11.142  1.00  0.00           H  
ATOM   1984 1HD  ARG   127      15.870  -7.099  12.130  1.00  0.00           H  
ATOM   1985 2HD  ARG   127      17.049  -6.999  10.803  1.00  0.00           H  
ATOM   1986  HE  ARG   127      17.006  -4.462  11.837  1.00  0.00           H  
ATOM   1987 1HH1 ARG   127      17.526  -7.662  13.189  1.00  0.00           H  
ATOM   1988 2HH1 ARG   127      18.601  -7.093  14.447  1.00  0.00           H  
ATOM   1989 1HH2 ARG   127      18.403  -3.735  13.473  1.00  0.00           H  
ATOM   1990 2HH2 ARG   127      19.099  -4.871  14.608  1.00  0.00           H  
ATOM   1991  N   ASN   128      11.542  -8.092   8.954  1.00  0.00           N  
ATOM   1992  CA  ASN   128      10.948  -9.262   8.366  1.00  0.00           C  
ATOM   1993  C   ASN   128      10.344  -8.856   7.072  1.00  0.00           C  
ATOM   1994  O   ASN   128      10.461  -9.557   6.068  1.00  0.00           O  
ATOM   1995  CB  ASN   128       9.917  -9.894   9.282  1.00  0.00           C  
ATOM   1996  CG  ASN   128      10.542 -10.680  10.401  1.00  0.00           C  
ATOM   1997  OD1 ASN   128      11.690 -11.126  10.297  1.00  0.00           O  
ATOM   1998  ND2 ASN   128       9.808 -10.861  11.470  1.00  0.00           N  
ATOM   1999  H   ASN   128      11.168  -7.733   9.821  1.00  0.00           H  
ATOM   2000  HA  ASN   128      11.734  -9.997   8.188  1.00  0.00           H  
ATOM   2001 1HB  ASN   128       9.284  -9.115   9.711  1.00  0.00           H  
ATOM   2002 2HB  ASN   128       9.273 -10.557   8.704  1.00  0.00           H  
ATOM   2003 1HD2 ASN   128      10.173 -11.376  12.245  1.00  0.00           H  
ATOM   2004 2HD2 ASN   128       8.884 -10.482  11.511  1.00  0.00           H  
ATOM   2005  N   THR   129       9.672  -7.697   7.060  1.00  0.00           N  
ATOM   2006  CA  THR   129       9.005  -7.337   5.856  1.00  0.00           C  
ATOM   2007  C   THR   129       9.533  -5.996   5.500  1.00  0.00           C  
ATOM   2008  O   THR   129       8.920  -4.978   5.799  1.00  0.00           O  
ATOM   2009  CB  THR   129       7.473  -7.307   6.010  1.00  0.00           C  
ATOM   2010  OG1 THR   129       7.110  -6.363   7.027  1.00  0.00           O  
ATOM   2011  CG2 THR   129       6.948  -8.683   6.391  1.00  0.00           C  
ATOM   2012  H   THR   129       9.619  -7.077   7.855  1.00  0.00           H  
ATOM   2013  HA  THR   129       9.244  -8.079   5.093  1.00  0.00           H  
ATOM   2014  HB  THR   129       7.019  -6.999   5.068  1.00  0.00           H  
ATOM   2015  HG1 THR   129       7.529  -6.610   7.855  1.00  0.00           H  
ATOM   2016 1HG2 THR   129       5.863  -8.642   6.495  1.00  0.00           H  
ATOM   2017 2HG2 THR   129       7.212  -9.400   5.614  1.00  0.00           H  
ATOM   2018 3HG2 THR   129       7.391  -8.992   7.337  1.00  0.00           H  
ATOM   2019  N   SER   130      10.692  -5.921   4.823  1.00  0.00           N  
ATOM   2020  CA  SER   130      11.165  -4.585   4.648  1.00  0.00           C  
ATOM   2021  C   SER   130      10.863  -4.102   3.270  1.00  0.00           C  
ATOM   2022  O   SER   130      11.465  -4.554   2.297  1.00  0.00           O  
ATOM   2023  CB  SER   130      12.657  -4.515   4.907  1.00  0.00           C  
ATOM   2024  OG  SER   130      12.955  -4.876   6.228  1.00  0.00           O  
ATOM   2025  H   SER   130      11.231  -6.687   4.446  1.00  0.00           H  
ATOM   2026  HA  SER   130      10.655  -3.941   5.366  1.00  0.00           H  
ATOM   2027 1HB  SER   130      13.177  -5.180   4.219  1.00  0.00           H  
ATOM   2028 2HB  SER   130      13.013  -3.503   4.715  1.00  0.00           H  
ATOM   2029  HG  SER   130      12.181  -4.646   6.746  1.00  0.00           H  
ATOM   2030  N   TYR   131       9.900  -3.162   3.166  1.00  0.00           N  
ATOM   2031  CA  TYR   131       9.484  -2.618   1.908  1.00  0.00           C  
ATOM   2032  C   TYR   131       8.737  -1.362   2.204  1.00  0.00           C  
ATOM   2033  O   TYR   131       7.674  -1.419   2.817  1.00  0.00           O  
ATOM   2034  CB  TYR   131       8.620  -3.606   1.120  1.00  0.00           C  
ATOM   2035  CG  TYR   131       8.286  -3.142  -0.280  1.00  0.00           C  
ATOM   2036  CD1 TYR   131       9.304  -2.808  -1.162  1.00  0.00           C  
ATOM   2037  CD2 TYR   131       6.962  -3.052  -0.683  1.00  0.00           C  
ATOM   2038  CE1 TYR   131       8.998  -2.384  -2.440  1.00  0.00           C  
ATOM   2039  CE2 TYR   131       6.657  -2.629  -1.962  1.00  0.00           C  
ATOM   2040  CZ  TYR   131       7.669  -2.296  -2.839  1.00  0.00           C  
ATOM   2041  OH  TYR   131       7.365  -1.874  -4.113  1.00  0.00           O  
ATOM   2042  H   TYR   131       9.459  -2.834   4.014  1.00  0.00           H  
ATOM   2043  HA  TYR   131      10.372  -2.399   1.315  1.00  0.00           H  
ATOM   2044 1HB  TYR   131       9.137  -4.564   1.048  1.00  0.00           H  
ATOM   2045 2HB  TYR   131       7.686  -3.778   1.654  1.00  0.00           H  
ATOM   2046  HD1 TYR   131      10.344  -2.879  -0.845  1.00  0.00           H  
ATOM   2047  HD2 TYR   131       6.162  -3.314   0.010  1.00  0.00           H  
ATOM   2048  HE1 TYR   131       9.798  -2.122  -3.132  1.00  0.00           H  
ATOM   2049  HE2 TYR   131       5.615  -2.556  -2.279  1.00  0.00           H  
ATOM   2050  HH  TYR   131       7.241  -2.638  -4.680  1.00  0.00           H  
ATOM   2051  N   ARG   132       9.294  -0.204   1.783  1.00  0.00           N  
ATOM   2052  CA  ARG   132       8.570   1.031   1.667  1.00  0.00           C  
ATOM   2053  C   ARG   132       8.506   1.810   2.953  1.00  0.00           C  
ATOM   2054  O   ARG   132       9.393   2.631   3.175  1.00  0.00           O  
ATOM   2055  CB  ARG   132       7.153   0.758   1.185  1.00  0.00           C  
ATOM   2056  CG  ARG   132       7.039   0.371  -0.281  1.00  0.00           C  
ATOM   2057  CD  ARG   132       7.295   1.528  -1.176  1.00  0.00           C  
ATOM   2058  NE  ARG   132       7.278   1.142  -2.578  1.00  0.00           N  
ATOM   2059  CZ  ARG   132       7.475   1.989  -3.607  1.00  0.00           C  
ATOM   2060  NH1 ARG   132       7.705   3.263  -3.375  1.00  0.00           N  
ATOM   2061  NH2 ARG   132       7.439   1.539  -4.849  1.00  0.00           N  
ATOM   2062  H   ARG   132      10.274  -0.225   1.540  1.00  0.00           H  
ATOM   2063  HA  ARG   132       9.076   1.661   0.935  1.00  0.00           H  
ATOM   2064 1HB  ARG   132       6.719  -0.049   1.774  1.00  0.00           H  
ATOM   2065 2HB  ARG   132       6.539   1.645   1.340  1.00  0.00           H  
ATOM   2066 1HG  ARG   132       7.768  -0.408  -0.509  1.00  0.00           H  
ATOM   2067 2HG  ARG   132       6.035  -0.003  -0.482  1.00  0.00           H  
ATOM   2068 1HD  ARG   132       6.528   2.285  -1.021  1.00  0.00           H  
ATOM   2069 2HD  ARG   132       8.274   1.952  -0.952  1.00  0.00           H  
ATOM   2070  HE  ARG   132       7.103   0.170  -2.797  1.00  0.00           H  
ATOM   2071 1HH1 ARG   132       7.733   3.606  -2.426  1.00  0.00           H  
ATOM   2072 2HH1 ARG   132       7.854   3.897  -4.146  1.00  0.00           H  
ATOM   2073 1HH2 ARG   132       7.263   0.560  -5.028  1.00  0.00           H  
ATOM   2074 2HH2 ARG   132       7.588   2.174  -5.620  1.00  0.00           H  
ATOM   2075  N   PRO   133       7.546   1.643   3.831  1.00  0.00           N  
ATOM   2076  CA  PRO   133       7.594   2.503   4.978  1.00  0.00           C  
ATOM   2077  C   PRO   133       8.893   2.716   5.667  1.00  0.00           C  
ATOM   2078  O   PRO   133       9.707   1.800   5.794  1.00  0.00           O  
ATOM   2079  CB  PRO   133       6.614   1.795   5.919  1.00  0.00           C  
ATOM   2080  CG  PRO   133       5.526   1.314   5.020  1.00  0.00           C  
ATOM   2081  CD  PRO   133       6.247   0.800   3.802  1.00  0.00           C  
ATOM   2082  HA  PRO   133       7.237   3.504   4.695  1.00  0.00           H  
ATOM   2083 1HB  PRO   133       7.124   0.976   6.446  1.00  0.00           H  
ATOM   2084 2HB  PRO   133       6.255   2.496   6.686  1.00  0.00           H  
ATOM   2085 1HG  PRO   133       4.935   0.535   5.522  1.00  0.00           H  
ATOM   2086 2HG  PRO   133       4.835   2.138   4.786  1.00  0.00           H  
ATOM   2087 1HD  PRO   133       6.471  -0.269   3.934  1.00  0.00           H  
ATOM   2088 2HD  PRO   133       5.622   0.958   2.912  1.00  0.00           H  
ATOM   2089  N   LYS   134       9.088   3.974   6.095  1.00  0.00           N  
ATOM   2090  CA  LYS   134      10.226   4.378   6.849  1.00  0.00           C  
ATOM   2091  C   LYS   134       9.780   4.374   8.276  1.00  0.00           C  
ATOM   2092  O   LYS   134       8.769   4.987   8.612  1.00  0.00           O  
ATOM   2093  CB  LYS   134      10.738   5.755   6.421  1.00  0.00           C  
ATOM   2094  CG  LYS   134      11.956   6.241   7.196  1.00  0.00           C  
ATOM   2095  CD  LYS   134      12.428   7.595   6.688  1.00  0.00           C  
ATOM   2096  CE  LYS   134      13.162   7.465   5.361  1.00  0.00           C  
ATOM   2097  NZ  LYS   134      13.768   8.753   4.931  1.00  0.00           N  
ATOM   2098  H   LYS   134       8.383   4.658   5.864  1.00  0.00           H  
ATOM   2099  HA  LYS   134      11.026   3.656   6.682  1.00  0.00           H  
ATOM   2100 1HB  LYS   134      11.001   5.732   5.364  1.00  0.00           H  
ATOM   2101 2HB  LYS   134       9.946   6.493   6.546  1.00  0.00           H  
ATOM   2102 1HG  LYS   134      11.704   6.327   8.253  1.00  0.00           H  
ATOM   2103 2HG  LYS   134      12.766   5.520   7.091  1.00  0.00           H  
ATOM   2104 1HD  LYS   134      11.570   8.255   6.557  1.00  0.00           H  
ATOM   2105 2HD  LYS   134      13.100   8.044   7.420  1.00  0.00           H  
ATOM   2106 1HE  LYS   134      13.950   6.719   5.453  1.00  0.00           H  
ATOM   2107 2HE  LYS   134      12.465   7.131   4.592  1.00  0.00           H  
ATOM   2108 1HZ  LYS   134      14.243   8.624   4.049  1.00  0.00           H  
ATOM   2109 2HZ  LYS   134      13.043   9.449   4.824  1.00  0.00           H  
ATOM   2110 3HZ  LYS   134      14.431   9.063   5.627  1.00  0.00           H  
ATOM   2111  N   VAL   135      10.515   3.670   9.152  1.00  0.00           N  
ATOM   2112  CA  VAL   135      10.141   3.600  10.537  1.00  0.00           C  
ATOM   2113  C   VAL   135      11.366   3.842  11.367  1.00  0.00           C  
ATOM   2114  O   VAL   135      12.440   3.341  11.047  1.00  0.00           O  
ATOM   2115  CB  VAL   135       9.534   2.226  10.879  1.00  0.00           C  
ATOM   2116  CG1 VAL   135       9.224   2.136  12.366  1.00  0.00           C  
ATOM   2117  CG2 VAL   135       8.278   1.994  10.052  1.00  0.00           C  
ATOM   2118  H   VAL   135      11.342   3.181   8.841  1.00  0.00           H  
ATOM   2119  HA  VAL   135       9.389   4.366  10.732  1.00  0.00           H  
ATOM   2120  HB  VAL   135      10.266   1.450  10.656  1.00  0.00           H  
ATOM   2121 1HG1 VAL   135       8.796   1.159  12.590  1.00  0.00           H  
ATOM   2122 2HG1 VAL   135      10.143   2.269  12.937  1.00  0.00           H  
ATOM   2123 3HG1 VAL   135       8.511   2.914  12.637  1.00  0.00           H  
ATOM   2124 1HG2 VAL   135       7.855   1.021  10.298  1.00  0.00           H  
ATOM   2125 2HG2 VAL   135       7.549   2.774  10.271  1.00  0.00           H  
ATOM   2126 3HG2 VAL   135       8.531   2.022   8.992  1.00  0.00           H  
ATOM   2127  N   CYS   136      11.245   4.635  12.456  1.00  0.00           N  
ATOM   2128  CA  CYS   136      12.389   4.903  13.290  1.00  0.00           C  
ATOM   2129  C   CYS   136      12.099   4.401  14.668  1.00  0.00           C  
ATOM   2130  O   CYS   136      10.952   4.114  15.007  1.00  0.00           O  
ATOM   2131  CB  CYS   136      12.707   6.398  13.340  1.00  0.00           C  
ATOM   2132  SG  CYS   136      11.456   7.392  14.188  1.00  0.00           S  
ATOM   2133  H   CYS   136      10.355   5.047  12.696  1.00  0.00           H  
ATOM   2134  HA  CYS   136      13.252   4.385  12.871  1.00  0.00           H  
ATOM   2135 1HB  CYS   136      13.660   6.550  13.849  1.00  0.00           H  
ATOM   2136 2HB  CYS   136      12.813   6.781  12.326  1.00  0.00           H  
ATOM   2137  HG  CYS   136      12.013   7.318  15.393  1.00  0.00           H  
ATOM   2138  N   VAL   137      13.155   4.290  15.501  1.00  0.00           N  
ATOM   2139  CA  VAL   137      12.986   3.822  16.851  1.00  0.00           C  
ATOM   2140  C   VAL   137      13.606   4.799  17.802  1.00  0.00           C  
ATOM   2141  O   VAL   137      14.572   5.474  17.457  1.00  0.00           O  
ATOM   2142  CB  VAL   137      13.634   2.437  17.036  1.00  0.00           C  
ATOM   2143  CG1 VAL   137      12.992   1.420  16.103  1.00  0.00           C  
ATOM   2144  CG2 VAL   137      15.132   2.528  16.785  1.00  0.00           C  
ATOM   2145  H   VAL   137      14.079   4.537  15.178  1.00  0.00           H  
ATOM   2146  HA  VAL   137      11.918   3.735  17.056  1.00  0.00           H  
ATOM   2147  HB  VAL   137      13.456   2.095  18.055  1.00  0.00           H  
ATOM   2148 1HG1 VAL   137      13.462   0.447  16.247  1.00  0.00           H  
ATOM   2149 2HG1 VAL   137      11.928   1.345  16.324  1.00  0.00           H  
ATOM   2150 3HG1 VAL   137      13.128   1.738  15.070  1.00  0.00           H  
ATOM   2151 1HG2 VAL   137      15.583   1.545  16.918  1.00  0.00           H  
ATOM   2152 2HG2 VAL   137      15.310   2.875  15.767  1.00  0.00           H  
ATOM   2153 3HG2 VAL   137      15.576   3.230  17.491  1.00  0.00           H  
ATOM   2154  N   LEU   138      13.009   4.942  19.013  1.00  0.00           N  
ATOM   2155  CA  LEU   138      13.570   5.811  20.012  1.00  0.00           C  
ATOM   2156  C   LEU   138      14.015   4.976  21.186  1.00  0.00           C  
ATOM   2157  O   LEU   138      13.497   3.884  21.425  1.00  0.00           O  
ATOM   2158  CB  LEU   138      12.545   6.860  20.461  1.00  0.00           C  
ATOM   2159  CG  LEU   138      12.419   8.095  19.560  1.00  0.00           C  
ATOM   2160  CD1 LEU   138      11.625   7.734  18.312  1.00  0.00           C  
ATOM   2161  CD2 LEU   138      11.744   9.219  20.331  1.00  0.00           C  
ATOM   2162  H   LEU   138      12.161   4.435  19.222  1.00  0.00           H  
ATOM   2163  HA  LEU   138      14.426   6.328  19.579  1.00  0.00           H  
ATOM   2164 1HB  LEU   138      11.565   6.388  20.514  1.00  0.00           H  
ATOM   2165 2HB  LEU   138      12.814   7.204  21.459  1.00  0.00           H  
ATOM   2166  HG  LEU   138      13.411   8.417  19.243  1.00  0.00           H  
ATOM   2167 1HD1 LEU   138      11.536   8.613  17.672  1.00  0.00           H  
ATOM   2168 2HD1 LEU   138      12.141   6.942  17.769  1.00  0.00           H  
ATOM   2169 3HD1 LEU   138      10.632   7.393  18.598  1.00  0.00           H  
ATOM   2170 1HD2 LEU   138      11.655  10.098  19.692  1.00  0.00           H  
ATOM   2171 2HD2 LEU   138      10.752   8.899  20.648  1.00  0.00           H  
ATOM   2172 3HD2 LEU   138      12.341   9.468  21.209  1.00  0.00           H  
ATOM   2173  N   GLY   139      15.007   5.492  21.952  1.00  0.00           N  
ATOM   2174  CA  GLY   139      15.500   4.861  23.151  1.00  0.00           C  
ATOM   2175  C   GLY   139      15.600   5.946  24.183  1.00  0.00           C  
ATOM   2176  O   GLY   139      15.342   7.115  23.897  1.00  0.00           O  
ATOM   2177  H   GLY   139      15.413   6.367  21.654  1.00  0.00           H  
ATOM   2178 1HA  GLY   139      14.816   4.067  23.452  1.00  0.00           H  
ATOM   2179 2HA  GLY   139      16.463   4.395  22.947  1.00  0.00           H  
ATOM   2180  N   SER   140      16.015   5.584  25.412  1.00  0.00           N  
ATOM   2181  CA  SER   140      16.151   6.541  26.482  1.00  0.00           C  
ATOM   2182  C   SER   140      17.409   7.349  26.342  1.00  0.00           C  
ATOM   2183  O   SER   140      18.338   6.972  25.633  1.00  0.00           O  
ATOM   2184  CB  SER   140      16.147   5.830  27.821  1.00  0.00           C  
ATOM   2185  OG  SER   140      17.284   5.025  27.967  1.00  0.00           O  
ATOM   2186  H   SER   140      16.238   4.615  25.588  1.00  0.00           H  
ATOM   2187  HA  SER   140      15.302   7.225  26.444  1.00  0.00           H  
ATOM   2188 1HB  SER   140      16.114   6.567  28.624  1.00  0.00           H  
ATOM   2189 2HB  SER   140      15.251   5.217  27.904  1.00  0.00           H  
ATOM   2190  HG  SER   140      17.157   4.279  27.375  1.00  0.00           H  
ATOM   2191  N   ARG   141      17.451   8.509  27.036  1.00  0.00           N  
ATOM   2192  CA  ARG   141      18.599   9.375  27.041  1.00  0.00           C  
ATOM   2193  C   ARG   141      19.674   8.717  27.834  1.00  0.00           C  
ATOM   2194  O   ARG   141      20.857   8.888  27.546  1.00  0.00           O  
ATOM   2195  CB  ARG   141      18.272  10.736  27.640  1.00  0.00           C  
ATOM   2196  CG  ARG   141      17.427  11.638  26.754  1.00  0.00           C  
ATOM   2197  CD  ARG   141      17.373  13.027  27.279  1.00  0.00           C  
ATOM   2198  NE  ARG   141      16.530  13.128  28.459  1.00  0.00           N  
ATOM   2199  CZ  ARG   141      15.198  13.328  28.433  1.00  0.00           C  
ATOM   2200  NH1 ARG   141      14.573  13.447  27.282  1.00  0.00           N  
ATOM   2201  NH2 ARG   141      14.519  13.407  29.564  1.00  0.00           N  
ATOM   2202  H   ARG   141      16.635   8.770  27.571  1.00  0.00           H  
ATOM   2203  HA  ARG   141      18.922   9.527  26.011  1.00  0.00           H  
ATOM   2204 1HB  ARG   141      17.736  10.600  28.578  1.00  0.00           H  
ATOM   2205 2HB  ARG   141      19.197  11.266  27.864  1.00  0.00           H  
ATOM   2206 1HG  ARG   141      17.855  11.667  25.751  1.00  0.00           H  
ATOM   2207 2HG  ARG   141      16.409  11.250  26.703  1.00  0.00           H  
ATOM   2208 1HD  ARG   141      18.377  13.354  27.548  1.00  0.00           H  
ATOM   2209 2HD  ARG   141      16.969  13.689  26.513  1.00  0.00           H  
ATOM   2210  HE  ARG   141      16.975  13.041  29.363  1.00  0.00           H  
ATOM   2211 1HH1 ARG   141      15.092  13.388  26.417  1.00  0.00           H  
ATOM   2212 2HH1 ARG   141      13.575  13.598  27.262  1.00  0.00           H  
ATOM   2213 1HH2 ARG   141      15.000  13.315  30.449  1.00  0.00           H  
ATOM   2214 2HH2 ARG   141      13.521  13.556  29.544  1.00  0.00           H  
ATOM   2215  N   GLU   142      19.283   7.946  28.866  1.00  0.00           N  
ATOM   2216  CA  GLU   142      20.255   7.212  29.614  1.00  0.00           C  
ATOM   2217  C   GLU   142      21.001   6.337  28.651  1.00  0.00           C  
ATOM   2218  O   GLU   142      22.224   6.245  28.711  1.00  0.00           O  
ATOM   2219  CB  GLU   142      19.596   6.375  30.713  1.00  0.00           C  
ATOM   2220  CG  GLU   142      20.570   5.568  31.558  1.00  0.00           C  
ATOM   2221  CD  GLU   142      19.891   4.782  32.644  1.00  0.00           C  
ATOM   2222  OE1 GLU   142      18.699   4.918  32.794  1.00  0.00           O  
ATOM   2223  OE2 GLU   142      20.562   4.044  33.327  1.00  0.00           O  
ATOM   2224  H   GLU   142      18.309   7.877  29.123  1.00  0.00           H  
ATOM   2225  HA  GLU   142      20.935   7.921  30.087  1.00  0.00           H  
ATOM   2226 1HB  GLU   142      19.035   7.029  31.381  1.00  0.00           H  
ATOM   2227 2HB  GLU   142      18.886   5.680  30.264  1.00  0.00           H  
ATOM   2228 1HG  GLU   142      21.111   4.878  30.911  1.00  0.00           H  
ATOM   2229 2HG  GLU   142      21.294   6.246  32.006  1.00  0.00           H  
ATOM   2230  N   GLN   143      20.279   5.633  27.759  1.00  0.00           N  
ATOM   2231  CA  GLN   143      20.936   4.765  26.822  1.00  0.00           C  
ATOM   2232  C   GLN   143      21.690   5.514  25.749  1.00  0.00           C  
ATOM   2233  O   GLN   143      22.894   5.332  25.590  1.00  0.00           O  
ATOM   2234  CB  GLN   143      19.910   3.831  26.173  1.00  0.00           C  
ATOM   2235  CG  GLN   143      19.349   2.775  27.110  1.00  0.00           C  
ATOM   2236  CD  GLN   143      18.096   2.121  26.562  1.00  0.00           C  
ATOM   2237  OE1 GLN   143      17.101   2.793  26.279  1.00  0.00           O  
ATOM   2238  NE2 GLN   143      18.137   0.802  26.407  1.00  0.00           N  
ATOM   2239  H   GLN   143      19.272   5.707  27.739  1.00  0.00           H  
ATOM   2240  HA  GLN   143      21.670   4.166  27.361  1.00  0.00           H  
ATOM   2241 1HB  GLN   143      19.076   4.418  25.789  1.00  0.00           H  
ATOM   2242 2HB  GLN   143      20.367   3.320  25.327  1.00  0.00           H  
ATOM   2243 1HG  GLN   143      20.101   2.001  27.262  1.00  0.00           H  
ATOM   2244 2HG  GLN   143      19.100   3.245  28.062  1.00  0.00           H  
ATOM   2245 1HE2 GLN   143      17.340   0.315  26.048  1.00  0.00           H  
ATOM   2246 2HE2 GLN   143      18.965   0.295  26.649  1.00  0.00           H  
ATOM   2247  N   LEU   144      20.975   6.348  24.963  1.00  0.00           N  
ATOM   2248  CA  LEU   144      21.484   7.008  23.781  1.00  0.00           C  
ATOM   2249  C   LEU   144      22.418   8.168  23.966  1.00  0.00           C  
ATOM   2250  O   LEU   144      23.223   8.434  23.074  1.00  0.00           O  
ATOM   2251  CB  LEU   144      20.293   7.493  22.946  1.00  0.00           C  
ATOM   2252  CG  LEU   144      19.422   6.393  22.325  1.00  0.00           C  
ATOM   2253  CD1 LEU   144      18.215   7.022  21.645  1.00  0.00           C  
ATOM   2254  CD2 LEU   144      20.251   5.589  21.334  1.00  0.00           C  
ATOM   2255  H   LEU   144      20.017   6.507  25.241  1.00  0.00           H  
ATOM   2256  HA  LEU   144      22.065   6.288  23.206  1.00  0.00           H  
ATOM   2257 1HB  LEU   144      19.652   8.105  23.578  1.00  0.00           H  
ATOM   2258 2HB  LEU   144      20.668   8.116  22.134  1.00  0.00           H  
ATOM   2259  HG  LEU   144      19.055   5.732  23.111  1.00  0.00           H  
ATOM   2260 1HD1 LEU   144      17.596   6.240  21.204  1.00  0.00           H  
ATOM   2261 2HD1 LEU   144      17.630   7.575  22.380  1.00  0.00           H  
ATOM   2262 3HD1 LEU   144      18.552   7.702  20.862  1.00  0.00           H  
ATOM   2263 1HD2 LEU   144      19.633   4.806  20.894  1.00  0.00           H  
ATOM   2264 2HD2 LEU   144      20.618   6.247  20.548  1.00  0.00           H  
ATOM   2265 3HD2 LEU   144      21.098   5.136  21.851  1.00  0.00           H  
ATOM   2266  N   CYS   145      22.333   8.928  25.075  1.00  0.00           N  
ATOM   2267  CA  CYS   145      23.310   9.971  25.248  1.00  0.00           C  
ATOM   2268  C   CYS   145      24.639   9.386  25.631  1.00  0.00           C  
ATOM   2269  O   CYS   145      24.723   8.475  26.453  1.00  0.00           O  
ATOM   2270  CB  CYS   145      22.863  10.963  26.323  1.00  0.00           C  
ATOM   2271  SG  CYS   145      21.366  11.885  25.899  1.00  0.00           S  
ATOM   2272  H   CYS   145      21.622   8.798  25.780  1.00  0.00           H  
ATOM   2273  HA  CYS   145      23.414  10.507  24.305  1.00  0.00           H  
ATOM   2274 1HB  CYS   145      22.677  10.430  27.256  1.00  0.00           H  
ATOM   2275 2HB  CYS   145      23.660  11.682  26.510  1.00  0.00           H  
ATOM   2276  HG  CYS   145      21.083  12.267  27.140  1.00  0.00           H  
ATOM   2277  N   ILE   146      25.717   9.910  25.008  1.00  0.00           N  
ATOM   2278  CA  ILE   146      27.067   9.427  25.144  1.00  0.00           C  
ATOM   2279  C   ILE   146      27.879  10.324  26.030  1.00  0.00           C  
ATOM   2280  O   ILE   146      28.472   9.890  27.016  1.00  0.00           O  
ATOM   2281  CB  ILE   146      27.750   9.308  23.769  1.00  0.00           C  
ATOM   2282  CG1 ILE   146      27.023   8.281  22.899  1.00  0.00           C  
ATOM   2283  CG2 ILE   146      29.214   8.931  23.934  1.00  0.00           C  
ATOM   2284  CD1 ILE   146      27.489   8.261  21.460  1.00  0.00           C  
ATOM   2285  H   ILE   146      25.536  10.701  24.407  1.00  0.00           H  
ATOM   2286  HA  ILE   146      27.036   8.437  25.598  1.00  0.00           H  
ATOM   2287  HB  ILE   146      27.687  10.264  23.248  1.00  0.00           H  
ATOM   2288 1HG1 ILE   146      27.164   7.284  23.316  1.00  0.00           H  
ATOM   2289 2HG1 ILE   146      25.953   8.489  22.906  1.00  0.00           H  
ATOM   2290 1HG2 ILE   146      29.681   8.851  22.953  1.00  0.00           H  
ATOM   2291 2HG2 ILE   146      29.724   9.697  24.518  1.00  0.00           H  
ATOM   2292 3HG2 ILE   146      29.288   7.973  24.450  1.00  0.00           H  
ATOM   2293 1HD1 ILE   146      26.927   7.508  20.906  1.00  0.00           H  
ATOM   2294 2HD1 ILE   146      27.323   9.241  21.010  1.00  0.00           H  
ATOM   2295 3HD1 ILE   146      28.550   8.019  21.425  1.00  0.00           H  
ATOM   2296  N   HIS   147      27.920  11.621  25.685  1.00  0.00           N  
ATOM   2297  CA  HIS   147      28.756  12.570  26.367  1.00  0.00           C  
ATOM   2298  C   HIS   147      28.577  12.702  27.862  1.00  0.00           C  
ATOM   2299  O   HIS   147      29.585  12.787  28.564  1.00  0.00           O  
ATOM   2300  CB  HIS   147      28.553  13.951  25.734  1.00  0.00           C  
ATOM   2301  CG  HIS   147      29.511  14.988  26.231  1.00  0.00           C  
ATOM   2302  ND1 HIS   147      30.843  15.000  25.874  1.00  0.00           N  
ATOM   2303  CD2 HIS   147      29.333  16.045  27.056  1.00  0.00           C  
ATOM   2304  CE1 HIS   147      31.443  16.023  26.459  1.00  0.00           C  
ATOM   2305  NE2 HIS   147      30.549  16.672  27.182  1.00  0.00           N  
ATOM   2306  H   HIS   147      27.341  11.936  24.920  1.00  0.00           H  
ATOM   2307  HA  HIS   147      29.800  12.280  26.257  1.00  0.00           H  
ATOM   2308 1HB  HIS   147      28.663  13.874  24.652  1.00  0.00           H  
ATOM   2309 2HB  HIS   147      27.540  14.298  25.936  1.00  0.00           H  
ATOM   2310  HD1 HIS   147      31.285  14.393  25.213  1.00  0.00           H  
ATOM   2311  HD2 HIS   147      28.461  16.435  27.583  1.00  0.00           H  
ATOM   2312  HE1 HIS   147      32.506  16.208  26.302  1.00  0.00           H  
ATOM   2313  N   PRO   148      27.389  12.727  28.410  1.00  0.00           N  
ATOM   2314  CA  PRO   148      27.190  12.744  29.839  1.00  0.00           C  
ATOM   2315  C   PRO   148      27.866  11.637  30.583  1.00  0.00           C  
ATOM   2316  O   PRO   148      28.153  11.817  31.765  1.00  0.00           O  
ATOM   2317  CB  PRO   148      25.667  12.625  29.954  1.00  0.00           C  
ATOM   2318  CG  PRO   148      25.158  13.194  28.674  1.00  0.00           C  
ATOM   2319  CD  PRO   148      26.143  12.723  27.637  1.00  0.00           C  
ATOM   2320  HA  PRO   148      27.549  13.702  30.243  1.00  0.00           H  
ATOM   2321 1HB  PRO   148      25.381  11.572  30.096  1.00  0.00           H  
ATOM   2322 2HB  PRO   148      25.312  13.177  30.837  1.00  0.00           H  
ATOM   2323 1HG  PRO   148      24.135  12.838  28.479  1.00  0.00           H  
ATOM   2324 2HG  PRO   148      25.104  14.291  28.740  1.00  0.00           H  
ATOM   2325 1HD  PRO   148      25.865  11.714  27.297  1.00  0.00           H  
ATOM   2326 2HD  PRO   148      26.152  13.428  26.792  1.00  0.00           H  
ATOM   2327  N   GLU   149      28.115  10.494  29.926  1.00  0.00           N  
ATOM   2328  CA  GLU   149      28.558   9.319  30.614  1.00  0.00           C  
ATOM   2329  C   GLU   149      30.019   9.436  30.794  1.00  0.00           C  
ATOM   2330  O   GLU   149      30.639   8.592  31.439  1.00  0.00           O  
ATOM   2331  CB  GLU   149      28.214   8.045  29.838  1.00  0.00           C  
ATOM   2332  CG  GLU   149      26.723   7.810  29.645  1.00  0.00           C  
ATOM   2333  CD  GLU   149      26.020   7.434  30.920  1.00  0.00           C  
ATOM   2334  OE1 GLU   149      26.496   6.558  31.602  1.00  0.00           O  
ATOM   2335  OE2 GLU   149      25.006   8.022  31.211  1.00  0.00           O  
ATOM   2336  H   GLU   149      27.987  10.460  28.925  1.00  0.00           H  
ATOM   2337  HA  GLU   149      28.055   9.273  31.580  1.00  0.00           H  
ATOM   2338 1HB  GLU   149      28.678   8.084  28.852  1.00  0.00           H  
ATOM   2339 2HB  GLU   149      28.624   7.180  30.358  1.00  0.00           H  
ATOM   2340 1HG  GLU   149      26.270   8.718  29.249  1.00  0.00           H  
ATOM   2341 2HG  GLU   149      26.583   7.018  28.911  1.00  0.00           H  
ATOM   2342  N   VAL   150      30.613  10.496  30.219  1.00  0.00           N  
ATOM   2343  CA  VAL   150      32.010  10.652  30.431  1.00  0.00           C  
ATOM   2344  C   VAL   150      32.216  10.964  31.881  1.00  0.00           C  
ATOM   2345  O   VAL   150      33.201  10.536  32.478  1.00  0.00           O  
ATOM   2346  CB  VAL   150      32.582  11.781  29.553  1.00  0.00           C  
ATOM   2347  CG1 VAL   150      34.029  12.064  29.925  1.00  0.00           C  
ATOM   2348  CG2 VAL   150      32.467  11.402  28.084  1.00  0.00           C  
ATOM   2349  H   VAL   150      30.123  11.173  29.652  1.00  0.00           H  
ATOM   2350  HA  VAL   150      32.507   9.720  30.160  1.00  0.00           H  
ATOM   2351  HB  VAL   150      32.017  12.695  29.739  1.00  0.00           H  
ATOM   2352 1HG1 VAL   150      34.417  12.864  29.294  1.00  0.00           H  
ATOM   2353 2HG1 VAL   150      34.084  12.368  30.970  1.00  0.00           H  
ATOM   2354 3HG1 VAL   150      34.626  11.164  29.776  1.00  0.00           H  
ATOM   2355 1HG2 VAL   150      32.872  12.205  27.469  1.00  0.00           H  
ATOM   2356 2HG2 VAL   150      33.027  10.485  27.899  1.00  0.00           H  
ATOM   2357 3HG2 VAL   150      31.419  11.245  27.829  1.00  0.00           H  
ATOM   2358  N   LYS   151      31.268  11.699  32.495  1.00  0.00           N  
ATOM   2359  CA  LYS   151      31.457  12.105  33.858  1.00  0.00           C  
ATOM   2360  C   LYS   151      30.803  11.175  34.849  1.00  0.00           C  
ATOM   2361  O   LYS   151      31.479  10.677  35.746  1.00  0.00           O  
ATOM   2362  CB  LYS   151      30.927  13.526  34.053  1.00  0.00           C  
ATOM   2363  CG  LYS   151      31.728  14.601  33.330  1.00  0.00           C  
ATOM   2364  CD  LYS   151      33.183  14.601  33.777  1.00  0.00           C  
ATOM   2365  CE  LYS   151      33.968  15.720  33.110  1.00  0.00           C  
ATOM   2366  NZ  LYS   151      35.408  15.688  33.481  1.00  0.00           N  
ATOM   2367  H   LYS   151      30.423  11.971  32.014  1.00  0.00           H  
ATOM   2368  HA  LYS   151      32.525  12.092  34.078  1.00  0.00           H  
ATOM   2369 1HB  LYS   151      29.898  13.583  33.700  1.00  0.00           H  
ATOM   2370 2HB  LYS   151      30.923  13.770  35.116  1.00  0.00           H  
ATOM   2371 1HG  LYS   151      31.687  14.425  32.255  1.00  0.00           H  
ATOM   2372 2HG  LYS   151      31.293  15.579  33.536  1.00  0.00           H  
ATOM   2373 1HD  LYS   151      33.231  14.730  34.859  1.00  0.00           H  
ATOM   2374 2HD  LYS   151      33.642  13.646  33.521  1.00  0.00           H  
ATOM   2375 1HE  LYS   151      33.882  15.630  32.028  1.00  0.00           H  
ATOM   2376 2HE  LYS   151      33.551  16.683  33.405  1.00  0.00           H  
ATOM   2377 1HZ  LYS   151      35.893  16.445  33.019  1.00  0.00           H  
ATOM   2378 2HZ  LYS   151      35.500  15.791  34.482  1.00  0.00           H  
ATOM   2379 3HZ  LYS   151      35.810  14.807  33.195  1.00  0.00           H  
ATOM   2380  N   LYS   152      29.483  10.896  34.735  1.00  0.00           N  
ATOM   2381  CA  LYS   152      28.860  10.120  35.781  1.00  0.00           C  
ATOM   2382  C   LYS   152      27.435   9.793  35.411  1.00  0.00           C  
ATOM   2383  O   LYS   152      27.017   9.994  34.273  1.00  0.00           O  
ATOM   2384  CB  LYS   152      28.905  10.871  37.113  1.00  0.00           C  
ATOM   2385  CG  LYS   152      28.071  12.146  37.145  1.00  0.00           C  
ATOM   2386  CD  LYS   152      28.202  12.859  38.483  1.00  0.00           C  
ATOM   2387  CE  LYS   152      27.545  12.062  39.601  1.00  0.00           C  
ATOM   2388  NZ  LYS   152      27.579  12.791  40.897  1.00  0.00           N  
ATOM   2389  H   LYS   152      28.924  11.207  33.953  1.00  0.00           H  
ATOM   2390  HA  LYS   152      29.410   9.185  35.892  1.00  0.00           H  
ATOM   2391 1HB  LYS   152      28.548  10.219  37.911  1.00  0.00           H  
ATOM   2392 2HB  LYS   152      29.935  11.140  37.345  1.00  0.00           H  
ATOM   2393 1HG  LYS   152      28.403  12.817  36.351  1.00  0.00           H  
ATOM   2394 2HG  LYS   152      27.024  11.899  36.974  1.00  0.00           H  
ATOM   2395 1HD  LYS   152      29.257  12.999  38.719  1.00  0.00           H  
ATOM   2396 2HD  LYS   152      27.728  13.837  38.421  1.00  0.00           H  
ATOM   2397 1HE  LYS   152      26.508  11.857  39.340  1.00  0.00           H  
ATOM   2398 2HE  LYS   152      28.061  11.109  39.720  1.00  0.00           H  
ATOM   2399 1HZ  LYS   152      27.135  12.231  41.611  1.00  0.00           H  
ATOM   2400 2HZ  LYS   152      28.539  12.971  41.159  1.00  0.00           H  
ATOM   2401 3HZ  LYS   152      27.087  13.668  40.803  1.00  0.00           H  
ATOM   2402  N   GLN   153      26.659   9.242  36.384  1.00  0.00           N  
ATOM   2403  CA  GLN   153      25.270   8.884  36.186  1.00  0.00           C  
ATOM   2404  C   GLN   153      24.375  10.000  36.669  1.00  0.00           C  
ATOM   2405  O   GLN   153      24.718  10.714  37.610  1.00  0.00           O  
ATOM   2406  CB  GLN   153      24.933   7.581  36.917  1.00  0.00           C  
ATOM   2407  CG  GLN   153      25.751   6.384  36.464  1.00  0.00           C  
ATOM   2408  CD  GLN   153      25.535   6.056  34.999  1.00  0.00           C  
ATOM   2409  OE1 GLN   153      24.406   5.813  34.563  1.00  0.00           O  
ATOM   2410  NE2 GLN   153      26.617   6.046  34.230  1.00  0.00           N  
ATOM   2411  H   GLN   153      27.085   9.079  37.285  1.00  0.00           H  
ATOM   2412  HA  GLN   153      25.100   8.735  35.120  1.00  0.00           H  
ATOM   2413 1HB  GLN   153      25.092   7.713  37.987  1.00  0.00           H  
ATOM   2414 2HB  GLN   153      23.879   7.344  36.770  1.00  0.00           H  
ATOM   2415 1HG  GLN   153      26.808   6.602  36.613  1.00  0.00           H  
ATOM   2416 2HG  GLN   153      25.462   5.515  37.055  1.00  0.00           H  
ATOM   2417 1HE2 GLN   153      26.537   5.837  33.254  1.00  0.00           H  
ATOM   2418 2HE2 GLN   153      27.514   6.249  34.625  1.00  0.00           H  
ATOM   2419  N   GLU   154      23.195  10.183  36.015  1.00  0.00           N  
ATOM   2420  CA  GLU   154      22.268  11.230  36.388  1.00  0.00           C  
ATOM   2421  C   GLU   154      20.914  10.920  35.813  1.00  0.00           C  
ATOM   2422  O   GLU   154      20.772  10.048  34.957  1.00  0.00           O  
ATOM   2423  CB  GLU   154      22.753  12.595  35.896  1.00  0.00           C  
ATOM   2424  CG  GLU   154      22.896  12.704  34.385  1.00  0.00           C  
ATOM   2425  CD  GLU   154      24.253  12.280  33.894  1.00  0.00           C  
ATOM   2426  OE1 GLU   154      25.230  12.746  34.429  1.00  0.00           O  
ATOM   2427  OE2 GLU   154      24.312  11.489  32.982  1.00  0.00           O  
ATOM   2428  H   GLU   154      22.961   9.570  35.248  1.00  0.00           H  
ATOM   2429  HA  GLU   154      22.201  11.262  37.476  1.00  0.00           H  
ATOM   2430 1HB  GLU   154      22.057  13.368  36.223  1.00  0.00           H  
ATOM   2431 2HB  GLU   154      23.723  12.819  36.341  1.00  0.00           H  
ATOM   2432 1HG  GLU   154      22.140  12.078  33.912  1.00  0.00           H  
ATOM   2433 2HG  GLU   154      22.714  13.735  34.086  1.00  0.00           H  
ATOM   2434  N   SER   155      19.870  11.618  36.318  1.00  0.00           N  
ATOM   2435  CA  SER   155      18.519  11.446  35.852  1.00  0.00           C  
ATOM   2436  C   SER   155      18.457  12.005  34.457  1.00  0.00           C  
ATOM   2437  O   SER   155      19.181  12.941  34.122  1.00  0.00           O  
ATOM   2438  CB  SER   155      17.529  12.150  36.759  1.00  0.00           C  
ATOM   2439  OG  SER   155      16.228  12.065  36.246  1.00  0.00           O  
ATOM   2440  H   SER   155      20.055  12.286  37.053  1.00  0.00           H  
ATOM   2441  HA  SER   155      18.285  10.380  35.854  1.00  0.00           H  
ATOM   2442 1HB  SER   155      17.562  11.700  37.752  1.00  0.00           H  
ATOM   2443 2HB  SER   155      17.813  13.196  36.865  1.00  0.00           H  
ATOM   2444  HG  SER   155      15.933  12.969  36.122  1.00  0.00           H  
ATOM   2445  N   ASN   156      17.589  11.423  33.603  1.00  0.00           N  
ATOM   2446  CA  ASN   156      17.507  11.771  32.208  1.00  0.00           C  
ATOM   2447  C   ASN   156      17.179  13.223  31.984  1.00  0.00           C  
ATOM   2448  O   ASN   156      17.629  13.812  31.003  1.00  0.00           O  
ATOM   2449  CB  ASN   156      16.487  10.890  31.510  1.00  0.00           C  
ATOM   2450  CG  ASN   156      16.970   9.477  31.332  1.00  0.00           C  
ATOM   2451  OD1 ASN   156      18.176   9.211  31.374  1.00  0.00           O  
ATOM   2452  ND2 ASN   156      16.050   8.567  31.131  1.00  0.00           N  
ATOM   2453  H   ASN   156      16.972  10.712  33.969  1.00  0.00           H  
ATOM   2454  HA  ASN   156      18.485  11.607  31.752  1.00  0.00           H  
ATOM   2455 1HB  ASN   156      15.562  10.875  32.089  1.00  0.00           H  
ATOM   2456 2HB  ASN   156      16.253  11.309  30.531  1.00  0.00           H  
ATOM   2457 1HD2 ASN   156      16.314   7.610  31.006  1.00  0.00           H  
ATOM   2458 2HD2 ASN   156      15.087   8.828  31.104  1.00  0.00           H  
ATOM   2459  N   HIS   157      16.395  13.848  32.884  1.00  0.00           N  
ATOM   2460  CA  HIS   157      16.007  15.227  32.709  1.00  0.00           C  
ATOM   2461  C   HIS   157      17.153  16.144  32.976  1.00  0.00           C  
ATOM   2462  O   HIS   157      17.166  17.295  32.546  1.00  0.00           O  
ATOM   2463  CB  HIS   157      14.838  15.589  33.630  1.00  0.00           C  
ATOM   2464  CG  HIS   157      15.246  15.853  35.047  1.00  0.00           C  
ATOM   2465  ND1 HIS   157      15.513  14.841  35.945  1.00  0.00           N  
ATOM   2466  CD2 HIS   157      15.433  17.013  35.719  1.00  0.00           C  
ATOM   2467  CE1 HIS   157      15.848  15.367  37.110  1.00  0.00           C  
ATOM   2468  NE2 HIS   157      15.807  16.682  36.999  1.00  0.00           N  
ATOM   2469  H   HIS   157      16.070  13.345  33.698  1.00  0.00           H  
ATOM   2470  HA  HIS   157      15.685  15.386  31.680  1.00  0.00           H  
ATOM   2471 1HB  HIS   157      14.335  16.479  33.249  1.00  0.00           H  
ATOM   2472 2HB  HIS   157      14.111  14.778  33.631  1.00  0.00           H  
ATOM   2473  HD2 HIS   157      15.310  18.020  35.320  1.00  0.00           H  
ATOM   2474  HE1 HIS   157      16.113  14.810  38.008  1.00  0.00           H  
ATOM   2475  HE2 HIS   157      16.016  17.344  37.734  1.00  0.00           H  
ATOM   2476  N   LEU   158      18.162  15.648  33.693  1.00  0.00           N  
ATOM   2477  CA  LEU   158      19.333  16.407  34.001  1.00  0.00           C  
ATOM   2478  C   LEU   158      20.167  16.394  32.768  1.00  0.00           C  
ATOM   2479  O   LEU   158      20.846  17.368  32.441  1.00  0.00           O  
ATOM   2480  CB  LEU   158      20.099  15.810  35.188  1.00  0.00           C  
ATOM   2481  CG  LEU   158      19.396  15.904  36.548  1.00  0.00           C  
ATOM   2482  CD1 LEU   158      20.202  15.140  37.591  1.00  0.00           C  
ATOM   2483  CD2 LEU   158      19.243  17.366  36.941  1.00  0.00           C  
ATOM   2484  H   LEU   158      18.089  14.698  34.028  1.00  0.00           H  
ATOM   2485  HA  LEU   158      19.029  17.418  34.270  1.00  0.00           H  
ATOM   2486 1HB  LEU   158      20.288  14.758  34.986  1.00  0.00           H  
ATOM   2487 2HB  LEU   158      21.058  16.320  35.275  1.00  0.00           H  
ATOM   2488  HG  LEU   158      18.411  15.441  36.483  1.00  0.00           H  
ATOM   2489 1HD1 LEU   158      19.702  15.207  38.557  1.00  0.00           H  
ATOM   2490 2HD1 LEU   158      20.280  14.093  37.294  1.00  0.00           H  
ATOM   2491 3HD1 LEU   158      21.199  15.572  37.668  1.00  0.00           H  
ATOM   2492 1HD2 LEU   158      18.742  17.433  37.907  1.00  0.00           H  
ATOM   2493 2HD2 LEU   158      20.226  17.830  37.008  1.00  0.00           H  
ATOM   2494 3HD2 LEU   158      18.648  17.885  36.188  1.00  0.00           H  
ATOM   2495  N   GLN   159      20.134  15.256  32.061  1.00  0.00           N  
ATOM   2496  CA  GLN   159      20.878  15.067  30.853  1.00  0.00           C  
ATOM   2497  C   GLN   159      20.383  15.988  29.780  1.00  0.00           C  
ATOM   2498  O   GLN   159      21.186  16.532  29.025  1.00  0.00           O  
ATOM   2499  CB  GLN   159      20.784  13.612  30.384  1.00  0.00           C  
ATOM   2500  CG  GLN   159      21.497  12.620  31.287  1.00  0.00           C  
ATOM   2501  CD  GLN   159      21.401  11.197  30.773  1.00  0.00           C  
ATOM   2502  OE1 GLN   159      20.519  10.869  29.974  1.00  0.00           O  
ATOM   2503  NE2 GLN   159      22.309  10.341  31.229  1.00  0.00           N  
ATOM   2504  H   GLN   159      19.554  14.504  32.405  1.00  0.00           H  
ATOM   2505  HA  GLN   159      21.924  15.302  31.051  1.00  0.00           H  
ATOM   2506 1HB  GLN   159      19.737  13.317  30.321  1.00  0.00           H  
ATOM   2507 2HB  GLN   159      21.210  13.524  29.385  1.00  0.00           H  
ATOM   2508 1HG  GLN   159      22.552  12.892  31.347  1.00  0.00           H  
ATOM   2509 2HG  GLN   159      21.046  12.657  32.278  1.00  0.00           H  
ATOM   2510 1HE2 GLN   159      22.295   9.387  30.925  1.00  0.00           H  
ATOM   2511 2HE2 GLN   159      23.006  10.648  31.876  1.00  0.00           H  
ATOM   2512  N   ILE   160      19.058  16.177  29.647  1.00  0.00           N  
ATOM   2513  CA  ILE   160      18.594  17.010  28.572  1.00  0.00           C  
ATOM   2514  C   ILE   160      18.927  18.432  28.897  1.00  0.00           C  
ATOM   2515  O   ILE   160      19.122  19.254  28.007  1.00  0.00           O  
ATOM   2516  CB  ILE   160      17.078  16.859  28.347  1.00  0.00           C  
ATOM   2517  CG1 ILE   160      16.680  17.437  26.987  1.00  0.00           C  
ATOM   2518  CG2 ILE   160      16.304  17.538  29.466  1.00  0.00           C  
ATOM   2519  CD1 ILE   160      17.287  16.706  25.811  1.00  0.00           C  
ATOM   2520  H   ILE   160      18.384  15.757  30.270  1.00  0.00           H  
ATOM   2521  HA  ILE   160      19.102  16.709  27.657  1.00  0.00           H  
ATOM   2522  HB  ILE   160      16.817  15.801  28.328  1.00  0.00           H  
ATOM   2523 1HG1 ILE   160      15.596  17.409  26.883  1.00  0.00           H  
ATOM   2524 2HG1 ILE   160      16.987  18.482  26.932  1.00  0.00           H  
ATOM   2525 1HG2 ILE   160      15.235  17.422  29.291  1.00  0.00           H  
ATOM   2526 2HG2 ILE   160      16.567  17.083  30.419  1.00  0.00           H  
ATOM   2527 3HG2 ILE   160      16.555  18.599  29.489  1.00  0.00           H  
ATOM   2528 1HD1 ILE   160      16.959  17.174  24.883  1.00  0.00           H  
ATOM   2529 2HD1 ILE   160      18.374  16.751  25.876  1.00  0.00           H  
ATOM   2530 3HD1 ILE   160      16.966  15.665  25.825  1.00  0.00           H  
ATOM   2531  N   HIS   161      18.989  18.781  30.195  1.00  0.00           N  
ATOM   2532  CA  HIS   161      19.383  20.115  30.532  1.00  0.00           C  
ATOM   2533  C   HIS   161      20.821  20.300  30.149  1.00  0.00           C  
ATOM   2534  O   HIS   161      21.205  21.356  29.649  1.00  0.00           O  
ATOM   2535  CB  HIS   161      19.187  20.395  32.025  1.00  0.00           C  
ATOM   2536  CG  HIS   161      17.759  20.621  32.413  1.00  0.00           C  
ATOM   2537  ND1 HIS   161      16.947  21.527  31.765  1.00  0.00           N  
ATOM   2538  CD2 HIS   161      16.999  20.059  33.382  1.00  0.00           C  
ATOM   2539  CE1 HIS   161      15.747  21.513  32.318  1.00  0.00           C  
ATOM   2540  NE2 HIS   161      15.753  20.631  33.302  1.00  0.00           N  
ATOM   2541  H   HIS   161      18.767  18.131  30.935  1.00  0.00           H  
ATOM   2542  HA  HIS   161      18.770  20.826  29.979  1.00  0.00           H  
ATOM   2543 1HB  HIS   161      19.570  19.555  32.606  1.00  0.00           H  
ATOM   2544 2HB  HIS   161      19.761  21.276  32.308  1.00  0.00           H  
ATOM   2545  HD2 HIS   161      17.316  19.297  34.093  1.00  0.00           H  
ATOM   2546  HE1 HIS   161      14.897  22.124  32.015  1.00  0.00           H  
ATOM   2547  HE2 HIS   161      14.971  20.409  33.901  1.00  0.00           H  
ATOM   2548  N   LEU   162      21.659  19.273  30.385  1.00  0.00           N  
ATOM   2549  CA  LEU   162      23.044  19.324  30.004  1.00  0.00           C  
ATOM   2550  C   LEU   162      23.155  19.401  28.512  1.00  0.00           C  
ATOM   2551  O   LEU   162      23.973  20.153  27.989  1.00  0.00           O  
ATOM   2552  CB  LEU   162      23.795  18.091  30.524  1.00  0.00           C  
ATOM   2553  CG  LEU   162      25.284  18.018  30.163  1.00  0.00           C  
ATOM   2554  CD1 LEU   162      25.993  19.263  30.679  1.00  0.00           C  
ATOM   2555  CD2 LEU   162      25.890  16.757  30.761  1.00  0.00           C  
ATOM   2556  H   LEU   162      21.305  18.444  30.841  1.00  0.00           H  
ATOM   2557  HA  LEU   162      23.491  20.214  30.445  1.00  0.00           H  
ATOM   2558 1HB  LEU   162      23.715  18.068  31.609  1.00  0.00           H  
ATOM   2559 2HB  LEU   162      23.313  17.198  30.126  1.00  0.00           H  
ATOM   2560  HG  LEU   162      25.395  17.996  29.079  1.00  0.00           H  
ATOM   2561 1HD1 LEU   162      27.052  19.212  30.423  1.00  0.00           H  
ATOM   2562 2HD1 LEU   162      25.553  20.148  30.221  1.00  0.00           H  
ATOM   2563 3HD1 LEU   162      25.884  19.321  31.762  1.00  0.00           H  
ATOM   2564 1HD2 LEU   162      26.948  16.705  30.504  1.00  0.00           H  
ATOM   2565 2HD2 LEU   162      25.780  16.778  31.845  1.00  0.00           H  
ATOM   2566 3HD2 LEU   162      25.377  15.882  30.361  1.00  0.00           H  
ATOM   2567  N   CYS   163      22.321  18.630  27.788  1.00  0.00           N  
ATOM   2568  CA  CYS   163      22.389  18.578  26.356  1.00  0.00           C  
ATOM   2569  C   CYS   163      22.192  19.972  25.825  1.00  0.00           C  
ATOM   2570  O   CYS   163      22.905  20.412  24.925  1.00  0.00           O  
ATOM   2571  CB  CYS   163      21.326  17.641  25.782  1.00  0.00           C  
ATOM   2572  SG  CYS   163      21.618  15.891  26.131  1.00  0.00           S  
ATOM   2573  H   CYS   163      21.629  18.073  28.268  1.00  0.00           H  
ATOM   2574  HA  CYS   163      23.369  18.196  26.070  1.00  0.00           H  
ATOM   2575 1HB  CYS   163      20.350  17.908  26.186  1.00  0.00           H  
ATOM   2576 2HB  CYS   163      21.277  17.766  24.700  1.00  0.00           H  
ATOM   2577  HG  CYS   163      22.674  16.079  26.915  1.00  0.00           H  
ATOM   2578  N   ARG   164      21.231  20.721  26.404  1.00  0.00           N  
ATOM   2579  CA  ARG   164      20.957  22.066  25.976  1.00  0.00           C  
ATOM   2580  C   ARG   164      22.183  22.902  26.147  1.00  0.00           C  
ATOM   2581  O   ARG   164      22.512  23.711  25.281  1.00  0.00           O  
ATOM   2582  CB  ARG   164      19.808  22.673  26.768  1.00  0.00           C  
ATOM   2583  CG  ARG   164      19.382  24.060  26.317  1.00  0.00           C  
ATOM   2584  CD  ARG   164      18.196  24.543  27.070  1.00  0.00           C  
ATOM   2585  NE  ARG   164      18.464  24.643  28.496  1.00  0.00           N  
ATOM   2586  CZ  ARG   164      17.989  23.791  29.426  1.00  0.00           C  
ATOM   2587  NH1 ARG   164      17.224  22.784  29.064  1.00  0.00           N  
ATOM   2588  NH2 ARG   164      18.290  23.968  30.699  1.00  0.00           N  
ATOM   2589  H   ARG   164      20.689  20.325  27.158  1.00  0.00           H  
ATOM   2590  HA  ARG   164      20.672  22.043  24.924  1.00  0.00           H  
ATOM   2591 1HB  ARG   164      18.937  22.022  26.702  1.00  0.00           H  
ATOM   2592 2HB  ARG   164      20.087  22.739  27.820  1.00  0.00           H  
ATOM   2593 1HG  ARG   164      20.200  24.763  26.478  1.00  0.00           H  
ATOM   2594 2HG  ARG   164      19.128  24.035  25.256  1.00  0.00           H  
ATOM   2595 1HD  ARG   164      17.911  25.530  26.708  1.00  0.00           H  
ATOM   2596 2HD  ARG   164      17.368  23.850  26.927  1.00  0.00           H  
ATOM   2597  HE  ARG   164      19.048  25.405  28.813  1.00  0.00           H  
ATOM   2598 1HH1 ARG   164      16.994  22.649  28.089  1.00  0.00           H  
ATOM   2599 2HH1 ARG   164      16.868  22.146  29.760  1.00  0.00           H  
ATOM   2600 1HH2 ARG   164      18.877  24.742  30.978  1.00  0.00           H  
ATOM   2601 2HH2 ARG   164      17.933  23.330  31.396  1.00  0.00           H  
ATOM   2602  N   LYS   165      22.898  22.753  27.275  1.00  0.00           N  
ATOM   2603  CA  LYS   165      24.065  23.565  27.433  1.00  0.00           C  
ATOM   2604  C   LYS   165      25.030  23.169  26.369  1.00  0.00           C  
ATOM   2605  O   LYS   165      25.699  24.014  25.779  1.00  0.00           O  
ATOM   2606  CB  LYS   165      24.683  23.402  28.823  1.00  0.00           C  
ATOM   2607  CG  LYS   165      25.906  24.273  29.074  1.00  0.00           C  
ATOM   2608  CD  LYS   165      26.455  24.063  30.477  1.00  0.00           C  
ATOM   2609  CE  LYS   165      27.659  24.957  30.740  1.00  0.00           C  
ATOM   2610  NZ  LYS   165      28.225  24.741  32.100  1.00  0.00           N  
ATOM   2611  H   LYS   165      22.649  22.101  28.005  1.00  0.00           H  
ATOM   2612  HA  LYS   165      23.778  24.610  27.312  1.00  0.00           H  
ATOM   2613 1HB  LYS   165      23.939  23.643  29.582  1.00  0.00           H  
ATOM   2614 2HB  LYS   165      24.977  22.362  28.970  1.00  0.00           H  
ATOM   2615 1HG  LYS   165      26.682  24.029  28.349  1.00  0.00           H  
ATOM   2616 2HG  LYS   165      25.637  25.322  28.951  1.00  0.00           H  
ATOM   2617 1HD  LYS   165      25.679  24.288  31.210  1.00  0.00           H  
ATOM   2618 2HD  LYS   165      26.755  23.022  30.599  1.00  0.00           H  
ATOM   2619 1HE  LYS   165      28.432  24.753  30.002  1.00  0.00           H  
ATOM   2620 2HE  LYS   165      27.364  26.001  30.645  1.00  0.00           H  
ATOM   2621 1HZ  LYS   165      29.019  25.351  32.235  1.00  0.00           H  
ATOM   2622 2HZ  LYS   165      27.520  24.946  32.795  1.00  0.00           H  
ATOM   2623 3HZ  LYS   165      28.520  23.779  32.194  1.00  0.00           H  
ATOM   2624  N   LYS   166      25.101  21.854  26.086  1.00  0.00           N  
ATOM   2625  CA  LYS   166      26.095  21.318  25.208  1.00  0.00           C  
ATOM   2626  C   LYS   166      25.770  21.730  23.806  1.00  0.00           C  
ATOM   2627  O   LYS   166      26.654  21.795  22.954  1.00  0.00           O  
ATOM   2628  CB  LYS   166      26.170  19.795  25.323  1.00  0.00           C  
ATOM   2629  CG  LYS   166      26.806  19.291  26.611  1.00  0.00           C  
ATOM   2630  CD  LYS   166      28.310  19.523  26.613  1.00  0.00           C  
ATOM   2631  CE  LYS   166      28.884  19.429  28.019  1.00  0.00           C  
ATOM   2632  NZ  LYS   166      30.370  19.356  28.009  1.00  0.00           N  
ATOM   2633  H   LYS   166      24.430  21.229  26.510  1.00  0.00           H  
ATOM   2634  HA  LYS   166      27.064  21.730  25.490  1.00  0.00           H  
ATOM   2635 1HB  LYS   166      25.165  19.376  25.259  1.00  0.00           H  
ATOM   2636 2HB  LYS   166      26.744  19.395  24.487  1.00  0.00           H  
ATOM   2637 1HG  LYS   166      26.365  19.811  27.462  1.00  0.00           H  
ATOM   2638 2HG  LYS   166      26.611  18.224  26.720  1.00  0.00           H  
ATOM   2639 1HD  LYS   166      28.794  18.778  25.980  1.00  0.00           H  
ATOM   2640 2HD  LYS   166      28.525  20.512  26.209  1.00  0.00           H  
ATOM   2641 1HE  LYS   166      28.578  20.301  28.595  1.00  0.00           H  
ATOM   2642 2HE  LYS   166      28.492  18.539  28.513  1.00  0.00           H  
ATOM   2643 1HZ  LYS   166      30.711  19.294  28.958  1.00  0.00           H  
ATOM   2644 2HZ  LYS   166      30.664  18.538  27.492  1.00  0.00           H  
ATOM   2645 3HZ  LYS   166      30.745  20.184  27.571  1.00  0.00           H  
ATOM   2646  N   VAL   167      24.489  22.044  23.527  1.00  0.00           N  
ATOM   2647  CA  VAL   167      24.176  22.591  22.239  1.00  0.00           C  
ATOM   2648  C   VAL   167      24.666  24.000  22.190  1.00  0.00           C  
ATOM   2649  O   VAL   167      25.324  24.388  21.227  1.00  0.00           O  
ATOM   2650  CB  VAL   167      22.660  22.553  21.973  1.00  0.00           C  
ATOM   2651  CG1 VAL   167      22.318  23.343  20.719  1.00  0.00           C  
ATOM   2652  CG2 VAL   167      22.193  21.111  21.847  1.00  0.00           C  
ATOM   2653  H   VAL   167      23.745  21.905  24.196  1.00  0.00           H  
ATOM   2654  HA  VAL   167      24.673  21.989  21.477  1.00  0.00           H  
ATOM   2655  HB  VAL   167      22.142  23.031  22.805  1.00  0.00           H  
ATOM   2656 1HG1 VAL   167      21.243  23.306  20.546  1.00  0.00           H  
ATOM   2657 2HG1 VAL   167      22.629  24.380  20.847  1.00  0.00           H  
ATOM   2658 3HG1 VAL   167      22.838  22.911  19.864  1.00  0.00           H  
ATOM   2659 1HG2 VAL   167      21.120  21.091  21.659  1.00  0.00           H  
ATOM   2660 2HG2 VAL   167      22.715  20.631  21.018  1.00  0.00           H  
ATOM   2661 3HG2 VAL   167      22.410  20.575  22.770  1.00  0.00           H  
ATOM   2662  N   ALA   168      24.370  24.821  23.219  1.00  0.00           N  
ATOM   2663  CA  ALA   168      24.762  26.187  23.058  1.00  0.00           C  
ATOM   2664  C   ALA   168      26.028  26.369  23.825  1.00  0.00           C  
ATOM   2665  O   ALA   168      26.042  26.972  24.895  1.00  0.00           O  
ATOM   2666  CB  ALA   168      23.731  27.188  23.608  1.00  0.00           C  
ATOM   2667  H   ALA   168      23.903  24.540  24.070  1.00  0.00           H  
ATOM   2668  HA  ALA   168      24.930  26.368  21.996  1.00  0.00           H  
ATOM   2669 1HB  ALA   168      24.093  28.205  23.453  1.00  0.00           H  
ATOM   2670 2HB  ALA   168      22.782  27.057  23.088  1.00  0.00           H  
ATOM   2671 3HB  ALA   168      23.587  27.013  24.674  1.00  0.00           H  
ATOM   2672  N   SER   169      27.125  25.860  23.228  1.00  0.00           N  
ATOM   2673  CA  SER   169      28.482  25.828  23.703  1.00  0.00           C  
ATOM   2674  C   SER   169      29.160  24.915  22.734  1.00  0.00           C  
ATOM   2675  O   SER   169      28.488  24.296  21.913  1.00  0.00           O  
ATOM   2676  CB  SER   169      28.585  25.312  25.126  1.00  0.00           C  
ATOM   2677  OG  SER   169      28.282  23.945  25.187  1.00  0.00           O  
ATOM   2678  H   SER   169      26.910  25.460  22.326  1.00  0.00           H  
ATOM   2679  HA  SER   169      28.878  26.845  23.689  1.00  0.00           H  
ATOM   2680 1HB  SER   169      29.594  25.481  25.501  1.00  0.00           H  
ATOM   2681 2HB  SER   169      27.901  25.869  25.765  1.00  0.00           H  
ATOM   2682  HG  SER   169      27.330  23.890  25.300  1.00  0.00           H  
ATOM   2683  N   ARG   170      30.503  24.814  22.742  1.00  0.00           N  
ATOM   2684  CA  ARG   170      31.038  23.916  21.761  1.00  0.00           C  
ATOM   2685  C   ARG   170      31.996  22.978  22.408  1.00  0.00           C  
ATOM   2686  O   ARG   170      33.202  23.014  22.176  1.00  0.00           O  
ATOM   2687  CB  ARG   170      31.741  24.676  20.646  1.00  0.00           C  
ATOM   2688  CG  ARG   170      30.832  25.549  19.796  1.00  0.00           C  
ATOM   2689  CD  ARG   170      29.940  24.734  18.931  1.00  0.00           C  
ATOM   2690  NE  ARG   170      29.088  25.566  18.095  1.00  0.00           N  
ATOM   2691  CZ  ARG   170      27.858  25.992  18.441  1.00  0.00           C  
ATOM   2692  NH1 ARG   170      27.350  25.660  19.607  1.00  0.00           N  
ATOM   2693  NH2 ARG   170      27.162  26.746  17.608  1.00  0.00           N  
ATOM   2694  H   ARG   170      31.137  25.301  23.359  1.00  0.00           H  
ATOM   2695  HA  ARG   170      30.214  23.351  21.323  1.00  0.00           H  
ATOM   2696 1HB  ARG   170      32.510  25.318  21.073  1.00  0.00           H  
ATOM   2697 2HB  ARG   170      32.237  23.969  19.981  1.00  0.00           H  
ATOM   2698 1HG  ARG   170      30.210  26.167  20.443  1.00  0.00           H  
ATOM   2699 2HG  ARG   170      31.439  26.190  19.155  1.00  0.00           H  
ATOM   2700 1HD  ARG   170      30.541  24.100  18.282  1.00  0.00           H  
ATOM   2701 2HD  ARG   170      29.300  24.111  19.555  1.00  0.00           H  
ATOM   2702  HE  ARG   170      29.445  25.842  17.190  1.00  0.00           H  
ATOM   2703 1HH1 ARG   170      27.883  25.083  20.244  1.00  0.00           H  
ATOM   2704 2HH1 ARG   170      26.429  25.980  19.866  1.00  0.00           H  
ATOM   2705 1HH2 ARG   170      27.552  27.002  16.711  1.00  0.00           H  
ATOM   2706 2HH2 ARG   170      26.240  27.066  17.867  1.00  0.00           H  
ATOM   2707  N   SER   171      31.454  22.087  23.252  1.00  0.00           N  
ATOM   2708  CA  SER   171      32.254  21.125  23.934  1.00  0.00           C  
ATOM   2709  C   SER   171      31.593  19.801  23.720  1.00  0.00           C  
ATOM   2710  O   SER   171      31.752  18.880  24.519  1.00  0.00           O  
ATOM   2711  CB  SER   171      32.368  21.445  25.412  1.00  0.00           C  
ATOM   2712  OG  SER   171      31.105  21.464  26.020  1.00  0.00           O  
ATOM   2713  H   SER   171      30.456  22.097  23.409  1.00  0.00           H  
ATOM   2714  HA  SER   171      33.256  21.141  23.504  1.00  0.00           H  
ATOM   2715 1HB  SER   171      32.998  20.701  25.898  1.00  0.00           H  
ATOM   2716 2HB  SER   171      32.849  22.414  25.538  1.00  0.00           H  
ATOM   2717  HG  SER   171      30.604  22.145  25.566  1.00  0.00           H  
ATOM   2718  N   CYS   172      30.805  19.686  22.626  1.00  0.00           N  
ATOM   2719  CA  CYS   172      30.152  18.439  22.346  1.00  0.00           C  
ATOM   2720  C   CYS   172      30.149  18.207  20.870  1.00  0.00           C  
ATOM   2721  O   CYS   172      29.296  18.716  20.144  1.00  0.00           O  
ATOM   2722  CB  CYS   172      28.716  18.436  22.870  1.00  0.00           C  
ATOM   2723  SG  CYS   172      27.856  16.859  22.659  1.00  0.00           S  
ATOM   2724  H   CYS   172      30.666  20.466  22.000  1.00  0.00           H  
ATOM   2725  HA  CYS   172      30.701  17.641  22.846  1.00  0.00           H  
ATOM   2726 1HB  CYS   172      28.716  18.681  23.932  1.00  0.00           H  
ATOM   2727 2HB  CYS   172      28.140  19.206  22.357  1.00  0.00           H  
ATOM   2728  HG  CYS   172      27.120  16.954  23.762  1.00  0.00           H  
ATOM   2729  N   HIS   173      31.133  17.418  20.402  1.00  0.00           N  
ATOM   2730  CA  HIS   173      31.346  17.213  19.003  1.00  0.00           C  
ATOM   2731  C   HIS   173      30.305  16.240  18.505  1.00  0.00           C  
ATOM   2732  O   HIS   173      30.131  16.021  17.309  1.00  0.00           O  
ATOM   2733  CB  HIS   173      32.757  16.683  18.727  1.00  0.00           C  
ATOM   2734  CG  HIS   173      33.012  15.324  19.301  1.00  0.00           C  
ATOM   2735  ND1 HIS   173      33.323  15.125  20.629  1.00  0.00           N  
ATOM   2736  CD2 HIS   173      33.005  14.098  18.727  1.00  0.00           C  
ATOM   2737  CE1 HIS   173      33.494  13.832  20.849  1.00  0.00           C  
ATOM   2738  NE2 HIS   173      33.307  13.188  19.710  1.00  0.00           N  
ATOM   2739  H   HIS   173      31.739  16.957  21.065  1.00  0.00           H  
ATOM   2740  HA  HIS   173      31.238  18.160  18.476  1.00  0.00           H  
ATOM   2741 1HB  HIS   173      32.923  16.636  17.650  1.00  0.00           H  
ATOM   2742 2HB  HIS   173      33.492  17.372  19.142  1.00  0.00           H  
ATOM   2743  HD1 HIS   173      33.335  15.823  21.345  1.00  0.00           H  
ATOM   2744  HD2 HIS   173      32.815  13.758  17.708  1.00  0.00           H  
ATOM   2745  HE1 HIS   173      33.746  13.466  21.844  1.00  0.00           H  
ATOM   2746  N   PHE   174      29.575  15.605  19.436  1.00  0.00           N  
ATOM   2747  CA  PHE   174      28.505  14.661  19.185  1.00  0.00           C  
ATOM   2748  C   PHE   174      27.301  15.288  18.550  1.00  0.00           C  
ATOM   2749  O   PHE   174      26.413  14.587  18.054  1.00  0.00           O  
ATOM   2750  CB  PHE   174      28.083  13.986  20.491  1.00  0.00           C  
ATOM   2751  CG  PHE   174      29.148  13.117  21.096  1.00  0.00           C  
ATOM   2752  CD1 PHE   174      29.878  13.552  22.192  1.00  0.00           C  
ATOM   2753  CD2 PHE   174      29.423  11.863  20.571  1.00  0.00           C  
ATOM   2754  CE1 PHE   174      30.859  12.754  22.749  1.00  0.00           C  
ATOM   2755  CE2 PHE   174      30.402  11.063  21.127  1.00  0.00           C  
ATOM   2756  CZ  PHE   174      31.122  11.509  22.218  1.00  0.00           C  
ATOM   2757  H   PHE   174      29.820  15.827  20.390  1.00  0.00           H  
ATOM   2758  HA  PHE   174      28.871  13.898  18.497  1.00  0.00           H  
ATOM   2759 1HB  PHE   174      27.809  14.746  21.221  1.00  0.00           H  
ATOM   2760 2HB  PHE   174      27.202  13.370  20.313  1.00  0.00           H  
ATOM   2761  HD1 PHE   174      29.671  14.536  22.614  1.00  0.00           H  
ATOM   2762  HD2 PHE   174      28.856  11.511  19.709  1.00  0.00           H  
ATOM   2763  HE1 PHE   174      31.426  13.109  23.610  1.00  0.00           H  
ATOM   2764  HE2 PHE   174      30.608  10.079  20.705  1.00  0.00           H  
ATOM   2765  HZ  PHE   174      31.895  10.881  22.655  1.00  0.00           H  
ATOM   2766  N   TYR   175      27.237  16.627  18.553  1.00  0.00           N  
ATOM   2767  CA  TYR   175      26.119  17.329  17.995  1.00  0.00           C  
ATOM   2768  C   TYR   175      26.474  17.942  16.705  1.00  0.00           C  
ATOM   2769  O   TYR   175      25.789  18.844  16.229  1.00  0.00           O  
ATOM   2770  CB  TYR   175      25.609  18.401  18.961  1.00  0.00           C  
ATOM   2771  CG  TYR   175      25.047  17.844  20.250  1.00  0.00           C  
ATOM   2772  CD1 TYR   175      24.587  16.536  20.299  1.00  0.00           C  
ATOM   2773  CD2 TYR   175      24.993  18.640  21.384  1.00  0.00           C  
ATOM   2774  CE1 TYR   175      24.074  16.028  21.476  1.00  0.00           C  
ATOM   2775  CE2 TYR   175      24.480  18.132  22.562  1.00  0.00           C  
ATOM   2776  CZ  TYR   175      24.022  16.831  22.610  1.00  0.00           C  
ATOM   2777  OH  TYR   175      23.511  16.324  23.783  1.00  0.00           O  
ATOM   2778  H   TYR   175      27.997  17.155  18.958  1.00  0.00           H  
ATOM   2779  HA  TYR   175      25.315  16.614  17.818  1.00  0.00           H  
ATOM   2780 1HB  TYR   175      26.423  19.083  19.210  1.00  0.00           H  
ATOM   2781 2HB  TYR   175      24.829  18.987  18.475  1.00  0.00           H  
ATOM   2782  HD1 TYR   175      24.629  15.910  19.407  1.00  0.00           H  
ATOM   2783  HD2 TYR   175      25.354  19.668  21.346  1.00  0.00           H  
ATOM   2784  HE1 TYR   175      23.712  15.001  21.514  1.00  0.00           H  
ATOM   2785  HE2 TYR   175      24.437  18.758  23.453  1.00  0.00           H  
ATOM   2786  HH  TYR   175      22.832  15.676  23.581  1.00  0.00           H  
ATOM   2787  N   ASN   176      27.598  17.512  16.145  1.00  0.00           N  
ATOM   2788  CA  ASN   176      28.004  17.975  14.866  1.00  0.00           C  
ATOM   2789  C   ASN   176      27.295  17.213  13.789  1.00  0.00           C  
ATOM   2790  O   ASN   176      26.432  17.749  13.092  1.00  0.00           O  
ATOM   2791  CB  ASN   176      29.510  17.866  14.710  1.00  0.00           C  
ATOM   2792  CG  ASN   176      30.251  18.894  15.519  1.00  0.00           C  
ATOM   2793  OD1 ASN   176      29.669  19.891  15.961  1.00  0.00           O  
ATOM   2794  ND2 ASN   176      31.525  18.672  15.720  1.00  0.00           N  
ATOM   2795  H   ASN   176      28.177  16.843  16.632  1.00  0.00           H  
ATOM   2796  HA  ASN   176      27.720  19.024  14.772  1.00  0.00           H  
ATOM   2797 1HB  ASN   176      29.837  16.872  15.021  1.00  0.00           H  
ATOM   2798 2HB  ASN   176      29.777  17.985  13.660  1.00  0.00           H  
ATOM   2799 1HD2 ASN   176      32.068  19.323  16.251  1.00  0.00           H  
ATOM   2800 2HD2 ASN   176      31.955  17.852  15.344  1.00  0.00           H  
ATOM   2801  N   ASN   177      27.548  15.905  13.671  1.00  0.00           N  
ATOM   2802  CA  ASN   177      26.726  15.205  12.737  1.00  0.00           C  
ATOM   2803  C   ASN   177      25.604  14.529  13.422  1.00  0.00           C  
ATOM   2804  O   ASN   177      25.756  13.897  14.471  1.00  0.00           O  
ATOM   2805  CB  ASN   177      27.542  14.203  11.941  1.00  0.00           C  
ATOM   2806  CG  ASN   177      28.498  14.865  10.987  1.00  0.00           C  
ATOM   2807  OD1 ASN   177      28.103  15.726  10.192  1.00  0.00           O  
ATOM   2808  ND2 ASN   177      29.747  14.480  11.049  1.00  0.00           N  
ATOM   2809  H   ASN   177      28.258  15.396  14.179  1.00  0.00           H  
ATOM   2810  HA  ASN   177      26.297  15.929  12.043  1.00  0.00           H  
ATOM   2811 1HB  ASN   177      28.109  13.572  12.625  1.00  0.00           H  
ATOM   2812 2HB  ASN   177      26.873  13.555  11.375  1.00  0.00           H  
ATOM   2813 1HD2 ASN   177      30.426  14.885  10.438  1.00  0.00           H  
ATOM   2814 2HD2 ASN   177      30.021  13.779  11.708  1.00  0.00           H  
ATOM   2815  N   VAL   178      24.423  14.697  12.801  1.00  0.00           N  
ATOM   2816  CA  VAL   178      23.201  14.175  13.300  1.00  0.00           C  
ATOM   2817  C   VAL   178      22.346  13.822  12.093  1.00  0.00           C  
ATOM   2818  O   VAL   178      22.254  12.653  11.711  1.00  0.00           O  
ATOM   2819  CB  VAL   178      22.487  15.203  14.198  1.00  0.00           C  
ATOM   2820  CG1 VAL   178      21.116  14.689  14.609  1.00  0.00           C  
ATOM   2821  CG2 VAL   178      23.340  15.502  15.421  1.00  0.00           C  
ATOM   2822  H   VAL   178      24.418  15.222  11.939  1.00  0.00           H  
ATOM   2823  HA  VAL   178      23.421  13.290  13.898  1.00  0.00           H  
ATOM   2824  HB  VAL   178      22.331  16.120  13.630  1.00  0.00           H  
ATOM   2825 1HG1 VAL   178      20.625  15.428  15.243  1.00  0.00           H  
ATOM   2826 2HG1 VAL   178      20.510  14.516  13.720  1.00  0.00           H  
ATOM   2827 3HG1 VAL   178      21.227  13.756  15.161  1.00  0.00           H  
ATOM   2828 1HG2 VAL   178      22.830  16.230  16.051  1.00  0.00           H  
ATOM   2829 2HG2 VAL   178      23.502  14.583  15.986  1.00  0.00           H  
ATOM   2830 3HG2 VAL   178      24.301  15.907  15.105  1.00  0.00           H  
ATOM   2831  N   GLU   179      21.783  14.873  11.440  1.00  0.00           N  
ATOM   2832  CA  GLU   179      20.855  14.903  10.332  1.00  0.00           C  
ATOM   2833  C   GLU   179      21.304  14.426   8.990  1.00  0.00           C  
ATOM   2834  O   GLU   179      22.329  14.808   8.429  1.00  0.00           O  
ATOM   2835  CB  GLU   179      20.350  16.338  10.167  1.00  0.00           C  
ATOM   2836  CG  GLU   179      19.494  16.841  11.321  1.00  0.00           C  
ATOM   2837  CD  GLU   179      19.001  18.246  11.115  1.00  0.00           C  
ATOM   2838  OE1 GLU   179      19.317  18.824  10.102  1.00  0.00           O  
ATOM   2839  OE2 GLU   179      18.308  18.743  11.971  1.00  0.00           O  
ATOM   2840  H   GLU   179      22.102  15.744  11.839  1.00  0.00           H  
ATOM   2841  HA  GLU   179      20.018  14.244  10.564  1.00  0.00           H  
ATOM   2842 1HB  GLU   179      21.200  17.013  10.062  1.00  0.00           H  
ATOM   2843 2HB  GLU   179      19.758  16.413   9.254  1.00  0.00           H  
ATOM   2844 1HG  GLU   179      18.636  16.181  11.438  1.00  0.00           H  
ATOM   2845 2HG  GLU   179      20.079  16.796  12.238  1.00  0.00           H  
ATOM   2846  N   GLU   180      20.423  13.555   8.453  1.00  0.00           N  
ATOM   2847  CA  GLU   180      20.500  12.911   7.177  1.00  0.00           C  
ATOM   2848  C   GLU   180      21.749  12.143   7.067  1.00  0.00           C  
ATOM   2849  O   GLU   180      22.144  11.460   8.011  1.00  0.00           O  
ATOM   2850  CB  GLU   180      20.421  13.933   6.041  1.00  0.00           C  
ATOM   2851  CG  GLU   180      19.202  14.842   6.096  1.00  0.00           C  
ATOM   2852  CD  GLU   180      19.116  15.778   4.922  1.00  0.00           C  
ATOM   2853  OE1 GLU   180      20.039  15.812   4.144  1.00  0.00           O  
ATOM   2854  OE2 GLU   180      18.125  16.460   4.804  1.00  0.00           O  
ATOM   2855  H   GLU   180      19.634  13.364   9.053  1.00  0.00           H  
ATOM   2856  HA  GLU   180      19.656  12.227   7.083  1.00  0.00           H  
ATOM   2857 1HB  GLU   180      21.310  14.564   6.057  1.00  0.00           H  
ATOM   2858 2HB  GLU   180      20.407  13.412   5.083  1.00  0.00           H  
ATOM   2859 1HG  GLU   180      18.303  14.227   6.123  1.00  0.00           H  
ATOM   2860 2HG  GLU   180      19.238  15.425   7.016  1.00  0.00           H  
ATOM   2861  N   LYS   181      22.330  12.165   5.850  1.00  0.00           N  
ATOM   2862  CA  LYS   181      23.567  11.499   5.617  1.00  0.00           C  
ATOM   2863  C   LYS   181      23.364  10.051   5.885  1.00  0.00           C  
ATOM   2864  O   LYS   181      22.240   9.549   5.915  1.00  0.00           O  
ATOM   2865  CB  LYS   181      24.682  12.067   6.498  1.00  0.00           C  
ATOM   2866  CG  LYS   181      24.992  13.537   6.250  1.00  0.00           C  
ATOM   2867  CD  LYS   181      26.213  13.985   7.040  1.00  0.00           C  
ATOM   2868  CE  LYS   181      26.543  15.446   6.768  1.00  0.00           C  
ATOM   2869  NZ  LYS   181      27.813  15.860   7.426  1.00  0.00           N  
ATOM   2870  H   LYS   181      21.887  12.660   5.088  1.00  0.00           H  
ATOM   2871  HA  LYS   181      23.848  11.647   4.574  1.00  0.00           H  
ATOM   2872 1HB  LYS   181      24.409  11.955   7.547  1.00  0.00           H  
ATOM   2873 2HB  LYS   181      25.598  11.499   6.335  1.00  0.00           H  
ATOM   2874 1HG  LYS   181      25.179  13.695   5.187  1.00  0.00           H  
ATOM   2875 2HG  LYS   181      24.136  14.144   6.544  1.00  0.00           H  
ATOM   2876 1HD  LYS   181      26.025  13.855   8.106  1.00  0.00           H  
ATOM   2877 2HD  LYS   181      27.070  13.371   6.763  1.00  0.00           H  
ATOM   2878 1HE  LYS   181      26.636  15.605   5.695  1.00  0.00           H  
ATOM   2879 2HE  LYS   181      25.735  16.076   7.139  1.00  0.00           H  
ATOM   2880 1HZ  LYS   181      27.995  16.832   7.223  1.00  0.00           H  
ATOM   2881 2HZ  LYS   181      27.733  15.734   8.425  1.00  0.00           H  
ATOM   2882 3HZ  LYS   181      28.574  15.295   7.075  1.00  0.00           H  
ATOM   2883  N   SER   182      24.485   9.337   6.052  1.00  0.00           N  
ATOM   2884  CA  SER   182      24.456   7.919   6.200  1.00  0.00           C  
ATOM   2885  C   SER   182      23.987   7.599   7.586  1.00  0.00           C  
ATOM   2886  O   SER   182      23.688   6.446   7.889  1.00  0.00           O  
ATOM   2887  CB  SER   182      25.827   7.322   5.948  1.00  0.00           C  
ATOM   2888  OG  SER   182      26.733   7.707   6.945  1.00  0.00           O  
ATOM   2889  H   SER   182      25.374   9.816   6.075  1.00  0.00           H  
ATOM   2890  HA  SER   182      23.761   7.509   5.467  1.00  0.00           H  
ATOM   2891 1HB  SER   182      25.751   6.236   5.921  1.00  0.00           H  
ATOM   2892 2HB  SER   182      26.192   7.649   4.975  1.00  0.00           H  
ATOM   2893  HG  SER   182      26.743   6.991   7.584  1.00  0.00           H  
ATOM   2894  N   LEU   183      23.900   8.616   8.468  1.00  0.00           N  
ATOM   2895  CA  LEU   183      23.418   8.363   9.797  1.00  0.00           C  
ATOM   2896  C   LEU   183      21.955   8.047   9.745  1.00  0.00           C  
ATOM   2897  O   LEU   183      21.487   7.132  10.420  1.00  0.00           O  
ATOM   2898  CB  LEU   183      23.665   9.576  10.703  1.00  0.00           C  
ATOM   2899  CG  LEU   183      25.133   9.872  11.032  1.00  0.00           C  
ATOM   2900  CD1 LEU   183      25.227  11.183  11.802  1.00  0.00           C  
ATOM   2901  CD2 LEU   183      25.715   8.722  11.840  1.00  0.00           C  
ATOM   2902  H   LEU   183      24.168   9.556   8.213  1.00  0.00           H  
ATOM   2903  HA  LEU   183      23.960   7.510  10.205  1.00  0.00           H  
ATOM   2904 1HB  LEU   183      23.248  10.459  10.222  1.00  0.00           H  
ATOM   2905 2HB  LEU   183      23.139   9.419  11.645  1.00  0.00           H  
ATOM   2906  HG  LEU   183      25.698   9.989  10.107  1.00  0.00           H  
ATOM   2907 1HD1 LEU   183      26.270  11.394  12.036  1.00  0.00           H  
ATOM   2908 2HD1 LEU   183      24.822  11.993  11.194  1.00  0.00           H  
ATOM   2909 3HD1 LEU   183      24.657  11.104  12.727  1.00  0.00           H  
ATOM   2910 1HD2 LEU   183      26.759   8.933  12.074  1.00  0.00           H  
ATOM   2911 2HD2 LEU   183      25.153   8.606  12.767  1.00  0.00           H  
ATOM   2912 3HD2 LEU   183      25.651   7.802  11.260  1.00  0.00           H  
ATOM   2913  N   GLU   184      21.185   8.796   8.934  1.00  0.00           N  
ATOM   2914  CA  GLU   184      19.795   8.490   8.776  1.00  0.00           C  
ATOM   2915  C   GLU   184      19.676   7.123   8.175  1.00  0.00           C  
ATOM   2916  O   GLU   184      18.886   6.298   8.630  1.00  0.00           O  
ATOM   2917  CB  GLU   184      19.098   9.528   7.893  1.00  0.00           C  
ATOM   2918  CG  GLU   184      17.653   9.195   7.552  1.00  0.00           C  
ATOM   2919  CD  GLU   184      16.936  10.328   6.873  1.00  0.00           C  
ATOM   2920  OE1 GLU   184      17.434  11.427   6.908  1.00  0.00           O  
ATOM   2921  OE2 GLU   184      15.888  10.094   6.319  1.00  0.00           O  
ATOM   2922  H   GLU   184      21.577   9.579   8.430  1.00  0.00           H  
ATOM   2923  HA  GLU   184      19.324   8.504   9.759  1.00  0.00           H  
ATOM   2924 1HB  GLU   184      19.109  10.497   8.393  1.00  0.00           H  
ATOM   2925 2HB  GLU   184      19.647   9.636   6.957  1.00  0.00           H  
ATOM   2926 1HG  GLU   184      17.638   8.325   6.895  1.00  0.00           H  
ATOM   2927 2HG  GLU   184      17.126   8.933   8.467  1.00  0.00           H  
ATOM   2928  N   GLN   185      20.474   6.847   7.128  1.00  0.00           N  
ATOM   2929  CA  GLN   185      20.370   5.596   6.435  1.00  0.00           C  
ATOM   2930  C   GLN   185      20.772   4.473   7.342  1.00  0.00           C  
ATOM   2931  O   GLN   185      20.211   3.385   7.258  1.00  0.00           O  
ATOM   2932  CB  GLN   185      21.240   5.597   5.175  1.00  0.00           C  
ATOM   2933  CG  GLN   185      20.762   6.546   4.090  1.00  0.00           C  
ATOM   2934  CD  GLN   185      21.694   6.573   2.893  1.00  0.00           C  
ATOM   2935  OE1 GLN   185      22.751   5.935   2.897  1.00  0.00           O  
ATOM   2936  NE2 GLN   185      21.308   7.313   1.860  1.00  0.00           N  
ATOM   2937  H   GLN   185      21.156   7.525   6.820  1.00  0.00           H  
ATOM   2938  HA  GLN   185      19.332   5.451   6.138  1.00  0.00           H  
ATOM   2939 1HB  GLN   185      22.261   5.873   5.438  1.00  0.00           H  
ATOM   2940 2HB  GLN   185      21.271   4.592   4.753  1.00  0.00           H  
ATOM   2941 1HG  GLN   185      19.777   6.226   3.749  1.00  0.00           H  
ATOM   2942 2HG  GLN   185      20.706   7.554   4.502  1.00  0.00           H  
ATOM   2943 1HE2 GLN   185      21.882   7.370   1.042  1.00  0.00           H  
ATOM   2944 2HE2 GLN   185      20.443   7.814   1.898  1.00  0.00           H  
ATOM   2945  N   GLU   186      21.751   4.692   8.240  1.00  0.00           N  
ATOM   2946  CA  GLU   186      22.201   3.601   9.060  1.00  0.00           C  
ATOM   2947  C   GLU   186      21.098   3.191   9.982  1.00  0.00           C  
ATOM   2948  O   GLU   186      20.990   2.029  10.369  1.00  0.00           O  
ATOM   2949  CB  GLU   186      23.444   3.994   9.862  1.00  0.00           C  
ATOM   2950  CG  GLU   186      24.070   2.852  10.650  1.00  0.00           C  
ATOM   2951  CD  GLU   186      25.467   3.158  11.112  1.00  0.00           C  
ATOM   2952  OE1 GLU   186      26.068   4.056  10.573  1.00  0.00           O  
ATOM   2953  OE2 GLU   186      25.935   2.492  12.006  1.00  0.00           O  
ATOM   2954  H   GLU   186      22.177   5.600   8.352  1.00  0.00           H  
ATOM   2955  HA  GLU   186      22.461   2.764   8.411  1.00  0.00           H  
ATOM   2956 1HB  GLU   186      24.203   4.390   9.187  1.00  0.00           H  
ATOM   2957 2HB  GLU   186      23.187   4.785  10.567  1.00  0.00           H  
ATOM   2958 1HG  GLU   186      23.450   2.642  11.522  1.00  0.00           H  
ATOM   2959 2HG  GLU   186      24.086   1.960  10.027  1.00  0.00           H  
ATOM   2960  N   LEU   187      20.243   4.128  10.410  1.00  0.00           N  
ATOM   2961  CA  LEU   187      19.106   3.630  11.116  1.00  0.00           C  
ATOM   2962  C   LEU   187      18.108   3.098  10.131  1.00  0.00           C  
ATOM   2963  O   LEU   187      17.630   1.972  10.274  1.00  0.00           O  
ATOM   2964  CB  LEU   187      18.474   4.734  11.972  1.00  0.00           C  
ATOM   2965  CG  LEU   187      17.174   4.356  12.692  1.00  0.00           C  
ATOM   2966  CD1 LEU   187      17.419   3.147  13.585  1.00  0.00           C  
ATOM   2967  CD2 LEU   187      16.679   5.544  13.504  1.00  0.00           C  
ATOM   2968  H   LEU   187      20.341   5.124  10.275  1.00  0.00           H  
ATOM   2969  HA  LEU   187      19.433   2.826  11.775  1.00  0.00           H  
ATOM   2970 1HB  LEU   187      19.194   5.042  12.729  1.00  0.00           H  
ATOM   2971 2HB  LEU   187      18.263   5.591  11.333  1.00  0.00           H  
ATOM   2972  HG  LEU   187      16.418   4.079  11.956  1.00  0.00           H  
ATOM   2973 1HD1 LEU   187      16.495   2.878  14.095  1.00  0.00           H  
ATOM   2974 2HD1 LEU   187      17.754   2.308  12.976  1.00  0.00           H  
ATOM   2975 3HD1 LEU   187      18.185   3.389  14.321  1.00  0.00           H  
ATOM   2976 1HD2 LEU   187      15.753   5.275  14.015  1.00  0.00           H  
ATOM   2977 2HD2 LEU   187      17.433   5.821  14.241  1.00  0.00           H  
ATOM   2978 3HD2 LEU   187      16.494   6.388  12.839  1.00  0.00           H  
ATOM   2979  N   ALA   188      17.784   3.888   9.089  1.00  0.00           N  
ATOM   2980  CA  ALA   188      16.609   3.641   8.298  1.00  0.00           C  
ATOM   2981  C   ALA   188      16.560   2.254   7.708  1.00  0.00           C  
ATOM   2982  O   ALA   188      15.504   1.623   7.701  1.00  0.00           O  
ATOM   2983  CB  ALA   188      16.478   4.628   7.127  1.00  0.00           C  
ATOM   2984  H   ALA   188      18.378   4.671   8.856  1.00  0.00           H  
ATOM   2985  HA  ALA   188      15.738   3.729   8.948  1.00  0.00           H  
ATOM   2986 1HB  ALA   188      15.576   4.401   6.559  1.00  0.00           H  
ATOM   2987 2HB  ALA   188      16.417   5.645   7.514  1.00  0.00           H  
ATOM   2988 3HB  ALA   188      17.347   4.539   6.478  1.00  0.00           H  
ATOM   2989  N   SER   189      17.683   1.745   7.157  1.00  0.00           N  
ATOM   2990  CA  SER   189      17.623   0.470   6.496  1.00  0.00           C  
ATOM   2991  C   SER   189      17.769  -0.704   7.428  1.00  0.00           C  
ATOM   2992  O   SER   189      16.876  -1.550   7.423  1.00  0.00           O  
ATOM   2993  CB  SER   189      18.703   0.403   5.434  1.00  0.00           C  
ATOM   2994  OG  SER   189      18.727  -0.857   4.820  1.00  0.00           O  
ATOM   2995  H   SER   189      18.564   2.238   7.197  1.00  0.00           H  
ATOM   2996  HA  SER   189      16.646   0.372   6.020  1.00  0.00           H  
ATOM   2997 1HB  SER   189      18.524   1.173   4.684  1.00  0.00           H  
ATOM   2998 2HB  SER   189      19.672   0.608   5.887  1.00  0.00           H  
ATOM   2999  HG  SER   189      19.258  -1.419   5.389  1.00  0.00           H  
ATOM   3000  N   PRO   190      18.810  -0.866   8.218  1.00  0.00           N  
ATOM   3001  CA  PRO   190      18.837  -2.006   9.089  1.00  0.00           C  
ATOM   3002  C   PRO   190      18.063  -1.886  10.347  1.00  0.00           C  
ATOM   3003  O   PRO   190      17.911  -2.914  11.003  1.00  0.00           O  
ATOM   3004  CB  PRO   190      20.333  -2.137   9.391  1.00  0.00           C  
ATOM   3005  CG  PRO   190      20.825  -0.730   9.423  1.00  0.00           C  
ATOM   3006  CD  PRO   190      20.046  -0.037   8.337  1.00  0.00           C  
ATOM   3007  HA  PRO   190      18.457  -2.885   8.547  1.00  0.00           H  
ATOM   3008 1HB  PRO   190      20.479  -2.662  10.347  1.00  0.00           H  
ATOM   3009 2HB  PRO   190      20.823  -2.743   8.615  1.00  0.00           H  
ATOM   3010 1HG  PRO   190      20.653  -0.289  10.416  1.00  0.00           H  
ATOM   3011 2HG  PRO   190      21.911  -0.703   9.247  1.00  0.00           H  
ATOM   3012 1HD  PRO   190      19.816   0.992   8.650  1.00  0.00           H  
ATOM   3013 2HD  PRO   190      20.632  -0.039   7.407  1.00  0.00           H  
ATOM   3014  N   ILE   191      17.574  -0.677  10.690  1.00  0.00           N  
ATOM   3015  CA  ILE   191      16.937  -0.404  11.950  1.00  0.00           C  
ATOM   3016  C   ILE   191      17.759  -0.976  13.049  1.00  0.00           C  
ATOM   3017  O   ILE   191      17.497  -2.064  13.558  1.00  0.00           O  
ATOM   3018  CB  ILE   191      15.513  -0.989  12.006  1.00  0.00           C  
ATOM   3019  CG1 ILE   191      14.664  -0.436  10.858  1.00  0.00           C  
ATOM   3020  CG2 ILE   191      14.865  -0.683  13.347  1.00  0.00           C  
ATOM   3021  CD1 ILE   191      14.463   1.061  10.913  1.00  0.00           C  
ATOM   3022  H   ILE   191      17.667   0.068  10.014  1.00  0.00           H  
ATOM   3023  HA  ILE   191      16.864   0.676  12.074  1.00  0.00           H  
ATOM   3024  HB  ILE   191      15.558  -2.069  11.872  1.00  0.00           H  
ATOM   3025 1HG1 ILE   191      15.133  -0.683   9.907  1.00  0.00           H  
ATOM   3026 2HG1 ILE   191      13.683  -0.911  10.870  1.00  0.00           H  
ATOM   3027 1HG2 ILE   191      13.860  -1.103  13.370  1.00  0.00           H  
ATOM   3028 2HG2 ILE   191      15.460  -1.123  14.147  1.00  0.00           H  
ATOM   3029 3HG2 ILE   191      14.811   0.397  13.488  1.00  0.00           H  
ATOM   3030 1HD1 ILE   191      13.851   1.378  10.068  1.00  0.00           H  
ATOM   3031 2HD1 ILE   191      13.961   1.328  11.844  1.00  0.00           H  
ATOM   3032 3HD1 ILE   191      15.430   1.559  10.866  1.00  0.00           H  
ATOM   3033  N   LEU   192      18.751  -0.197  13.503  1.00  0.00           N  
ATOM   3034  CA  LEU   192      19.531  -0.643  14.605  1.00  0.00           C  
ATOM   3035  C   LEU   192      18.719  -0.459  15.837  1.00  0.00           C  
ATOM   3036  O   LEU   192      17.818   0.376  15.896  1.00  0.00           O  
ATOM   3037  CB  LEU   192      20.848   0.137  14.705  1.00  0.00           C  
ATOM   3038  CG  LEU   192      21.797  -0.002  13.508  1.00  0.00           C  
ATOM   3039  CD1 LEU   192      23.023   0.873  13.727  1.00  0.00           C  
ATOM   3040  CD2 LEU   192      22.190  -1.462  13.339  1.00  0.00           C  
ATOM   3041  H   LEU   192      18.959   0.698  13.084  1.00  0.00           H  
ATOM   3042  HA  LEU   192      19.768  -1.696  14.457  1.00  0.00           H  
ATOM   3043 1HB  LEU   192      20.616   1.195  14.823  1.00  0.00           H  
ATOM   3044 2HB  LEU   192      21.383  -0.197  15.594  1.00  0.00           H  
ATOM   3045  HG  LEU   192      21.296   0.346  12.604  1.00  0.00           H  
ATOM   3046 1HD1 LEU   192      23.698   0.774  12.875  1.00  0.00           H  
ATOM   3047 2HD1 LEU   192      22.714   1.914  13.825  1.00  0.00           H  
ATOM   3048 3HD1 LEU   192      23.537   0.560  14.635  1.00  0.00           H  
ATOM   3049 1HD2 LEU   192      22.864  -1.562  12.488  1.00  0.00           H  
ATOM   3050 2HD2 LEU   192      22.693  -1.810  14.242  1.00  0.00           H  
ATOM   3051 3HD2 LEU   192      21.296  -2.063  13.166  1.00  0.00           H  
ATOM   3052  N   ASP   193      19.013  -1.289  16.849  1.00  0.00           N  
ATOM   3053  CA  ASP   193      18.246  -1.244  18.046  1.00  0.00           C  
ATOM   3054  C   ASP   193      18.963  -0.222  18.854  1.00  0.00           C  
ATOM   3055  O   ASP   193      19.875   0.446  18.364  1.00  0.00           O  
ATOM   3056  CB  ASP   193      18.183  -2.595  18.763  1.00  0.00           C  
ATOM   3057  CG  ASP   193      19.530  -3.033  19.323  1.00  0.00           C  
ATOM   3058  OD1 ASP   193      20.397  -2.201  19.450  1.00  0.00           O  
ATOM   3059  OD2 ASP   193      19.679  -4.194  19.616  1.00  0.00           O  
ATOM   3060  H   ASP   193      19.773  -1.950  16.776  1.00  0.00           H  
ATOM   3061  HA  ASP   193      17.224  -0.960  17.792  1.00  0.00           H  
ATOM   3062 1HB  ASP   193      17.467  -2.538  19.583  1.00  0.00           H  
ATOM   3063 2HB  ASP   193      17.828  -3.358  18.071  1.00  0.00           H  
ATOM   3064  N   ILE   194      18.550  -0.033  20.112  1.00  0.00           N  
ATOM   3065  CA  ILE   194      18.999   1.135  20.792  1.00  0.00           C  
ATOM   3066  C   ILE   194      20.483   0.978  21.019  1.00  0.00           C  
ATOM   3067  O   ILE   194      21.259   1.896  20.749  1.00  0.00           O  
ATOM   3068  CB  ILE   194      18.261   1.336  22.128  1.00  0.00           C  
ATOM   3069  CG1 ILE   194      16.781   1.638  21.880  1.00  0.00           C  
ATOM   3070  CG2 ILE   194      18.908   2.454  22.931  1.00  0.00           C  
ATOM   3071  CD1 ILE   194      15.929   1.589  23.128  1.00  0.00           C  
ATOM   3072  H   ILE   194      17.940  -0.678  20.592  1.00  0.00           H  
ATOM   3073  HA  ILE   194      18.798   2.001  20.162  1.00  0.00           H  
ATOM   3074  HB  ILE   194      18.301   0.414  22.708  1.00  0.00           H  
ATOM   3075 1HG1 ILE   194      16.680   2.628  21.437  1.00  0.00           H  
ATOM   3076 2HG1 ILE   194      16.377   0.920  21.166  1.00  0.00           H  
ATOM   3077 1HG2 ILE   194      18.373   2.583  23.872  1.00  0.00           H  
ATOM   3078 2HG2 ILE   194      19.947   2.200  23.137  1.00  0.00           H  
ATOM   3079 3HG2 ILE   194      18.867   3.382  22.360  1.00  0.00           H  
ATOM   3080 1HD1 ILE   194      14.894   1.813  22.871  1.00  0.00           H  
ATOM   3081 2HD1 ILE   194      15.987   0.593  23.569  1.00  0.00           H  
ATOM   3082 3HD1 ILE   194      16.292   2.326  23.845  1.00  0.00           H  
ATOM   3083  N   GLU   195      20.924  -0.207  21.489  1.00  0.00           N  
ATOM   3084  CA  GLU   195      22.294  -0.433  21.871  1.00  0.00           C  
ATOM   3085  C   GLU   195      23.186  -0.338  20.672  1.00  0.00           C  
ATOM   3086  O   GLU   195      24.314   0.141  20.755  1.00  0.00           O  
ATOM   3087  CB  GLU   195      22.455  -1.803  22.535  1.00  0.00           C  
ATOM   3088  CG  GLU   195      21.802  -1.917  23.905  1.00  0.00           C  
ATOM   3089  CD  GLU   195      21.940  -3.288  24.506  1.00  0.00           C  
ATOM   3090  OE1 GLU   195      22.532  -4.134  23.880  1.00  0.00           O  
ATOM   3091  OE2 GLU   195      21.454  -3.490  25.594  1.00  0.00           O  
ATOM   3092  H   GLU   195      20.258  -0.962  21.574  1.00  0.00           H  
ATOM   3093  HA  GLU   195      22.585   0.336  22.588  1.00  0.00           H  
ATOM   3094 1HB  GLU   195      22.023  -2.571  21.893  1.00  0.00           H  
ATOM   3095 2HB  GLU   195      23.515  -2.029  22.649  1.00  0.00           H  
ATOM   3096 1HG  GLU   195      22.261  -1.191  24.576  1.00  0.00           H  
ATOM   3097 2HG  GLU   195      20.746  -1.670  23.814  1.00  0.00           H  
ATOM   3098  N   ASP   196      22.713  -0.805  19.511  1.00  0.00           N  
ATOM   3099  CA  ASP   196      23.544  -0.766  18.342  1.00  0.00           C  
ATOM   3100  C   ASP   196      23.692   0.654  17.890  1.00  0.00           C  
ATOM   3101  O   ASP   196      24.733   1.051  17.366  1.00  0.00           O  
ATOM   3102  CB  ASP   196      22.952  -1.619  17.217  1.00  0.00           C  
ATOM   3103  CG  ASP   196      23.113  -3.113  17.460  1.00  0.00           C  
ATOM   3104  OD1 ASP   196      23.902  -3.477  18.299  1.00  0.00           O  
ATOM   3105  OD2 ASP   196      22.445  -3.877  16.804  1.00  0.00           O  
ATOM   3106  H   ASP   196      21.780  -1.186  19.440  1.00  0.00           H  
ATOM   3107  HA  ASP   196      24.524  -1.169  18.600  1.00  0.00           H  
ATOM   3108 1HB  ASP   196      21.891  -1.395  17.110  1.00  0.00           H  
ATOM   3109 2HB  ASP   196      23.438  -1.365  16.274  1.00  0.00           H  
ATOM   3110  N   LEU   197      22.652   1.475  18.108  1.00  0.00           N  
ATOM   3111  CA  LEU   197      22.752   2.868  17.787  1.00  0.00           C  
ATOM   3112  C   LEU   197      23.761   3.513  18.684  1.00  0.00           C  
ATOM   3113  O   LEU   197      24.456   4.444  18.278  1.00  0.00           O  
ATOM   3114  CB  LEU   197      21.392   3.560  17.939  1.00  0.00           C  
ATOM   3115  CG  LEU   197      20.360   3.243  16.849  1.00  0.00           C  
ATOM   3116  CD1 LEU   197      19.006   3.815  17.249  1.00  0.00           C  
ATOM   3117  CD2 LEU   197      20.828   3.824  15.522  1.00  0.00           C  
ATOM   3118  H   LEU   197      21.791   1.122  18.501  1.00  0.00           H  
ATOM   3119  HA  LEU   197      23.074   2.962  16.750  1.00  0.00           H  
ATOM   3120 1HB  LEU   197      20.961   3.272  18.896  1.00  0.00           H  
ATOM   3121 2HB  LEU   197      21.548   4.638  17.943  1.00  0.00           H  
ATOM   3122  HG  LEU   197      20.250   2.162  16.753  1.00  0.00           H  
ATOM   3123 1HD1 LEU   197      18.273   3.590  16.475  1.00  0.00           H  
ATOM   3124 2HD1 LEU   197      18.687   3.368  18.190  1.00  0.00           H  
ATOM   3125 3HD1 LEU   197      19.088   4.894  17.368  1.00  0.00           H  
ATOM   3126 1HD2 LEU   197      20.095   3.598  14.747  1.00  0.00           H  
ATOM   3127 2HD2 LEU   197      20.936   4.905  15.616  1.00  0.00           H  
ATOM   3128 3HD2 LEU   197      21.788   3.385  15.252  1.00  0.00           H  
ATOM   3129  N   VAL   198      23.855   3.057  19.944  1.00  0.00           N  
ATOM   3130  CA  VAL   198      24.858   3.629  20.789  1.00  0.00           C  
ATOM   3131  C   VAL   198      26.201   3.239  20.260  1.00  0.00           C  
ATOM   3132  O   VAL   198      27.125   4.049  20.251  1.00  0.00           O  
ATOM   3133  CB  VAL   198      24.700   3.142  22.241  1.00  0.00           C  
ATOM   3134  CG1 VAL   198      25.874   3.608  23.090  1.00  0.00           C  
ATOM   3135  CG2 VAL   198      23.385   3.646  22.816  1.00  0.00           C  
ATOM   3136  H   VAL   198      23.253   2.335  20.314  1.00  0.00           H  
ATOM   3137  HA  VAL   198      24.744   4.714  20.776  1.00  0.00           H  
ATOM   3138  HB  VAL   198      24.708   2.052  22.253  1.00  0.00           H  
ATOM   3139 1HG1 VAL   198      25.746   3.255  24.113  1.00  0.00           H  
ATOM   3140 2HG1 VAL   198      26.801   3.206  22.681  1.00  0.00           H  
ATOM   3141 3HG1 VAL   198      25.916   4.697  23.085  1.00  0.00           H  
ATOM   3142 1HG2 VAL   198      23.280   3.297  23.844  1.00  0.00           H  
ATOM   3143 2HG2 VAL   198      23.374   4.736  22.800  1.00  0.00           H  
ATOM   3144 3HG2 VAL   198      22.557   3.266  22.218  1.00  0.00           H  
ATOM   3145  N   LYS   199      26.347   1.979  19.802  1.00  0.00           N  
ATOM   3146  CA  LYS   199      27.621   1.526  19.321  1.00  0.00           C  
ATOM   3147  C   LYS   199      27.994   2.375  18.147  1.00  0.00           C  
ATOM   3148  O   LYS   199      29.133   2.825  18.029  1.00  0.00           O  
ATOM   3149  CB  LYS   199      27.582   0.047  18.936  1.00  0.00           C  
ATOM   3150  CG  LYS   199      27.426  -0.906  20.113  1.00  0.00           C  
ATOM   3151  CD  LYS   199      27.262  -2.344  19.643  1.00  0.00           C  
ATOM   3152  CE  LYS   199      26.982  -3.280  20.809  1.00  0.00           C  
ATOM   3153  NZ  LYS   199      26.723  -4.673  20.355  1.00  0.00           N  
ATOM   3154  H   LYS   199      25.563   1.342  19.793  1.00  0.00           H  
ATOM   3155  HA  LYS   199      28.355   1.649  20.118  1.00  0.00           H  
ATOM   3156 1HB  LYS   199      26.752  -0.129  18.251  1.00  0.00           H  
ATOM   3157 2HB  LYS   199      28.501  -0.217  18.411  1.00  0.00           H  
ATOM   3158 1HG  LYS   199      28.306  -0.841  20.754  1.00  0.00           H  
ATOM   3159 2HG  LYS   199      26.551  -0.622  20.698  1.00  0.00           H  
ATOM   3160 1HD  LYS   199      26.435  -2.402  18.934  1.00  0.00           H  
ATOM   3161 2HD  LYS   199      28.173  -2.668  19.140  1.00  0.00           H  
ATOM   3162 1HE  LYS   199      27.836  -3.284  21.485  1.00  0.00           H  
ATOM   3163 2HE  LYS   199      26.112  -2.924  21.361  1.00  0.00           H  
ATOM   3164 1HZ  LYS   199      26.542  -5.261  21.156  1.00  0.00           H  
ATOM   3165 2HZ  LYS   199      25.920  -4.684  19.741  1.00  0.00           H  
ATOM   3166 3HZ  LYS   199      27.530  -5.021  19.858  1.00  0.00           H  
ATOM   3167  N   SER   200      27.021   2.622  17.250  1.00  0.00           N  
ATOM   3168  CA  SER   200      27.279   3.368  16.054  1.00  0.00           C  
ATOM   3169  C   SER   200      27.619   4.778  16.413  1.00  0.00           C  
ATOM   3170  O   SER   200      28.485   5.395  15.793  1.00  0.00           O  
ATOM   3171  CB  SER   200      26.074   3.338  15.133  1.00  0.00           C  
ATOM   3172  OG  SER   200      25.850   2.045  14.642  1.00  0.00           O  
ATOM   3173  H   SER   200      26.088   2.275  17.423  1.00  0.00           H  
ATOM   3174  HA  SER   200      28.124   2.911  15.536  1.00  0.00           H  
ATOM   3175 1HB  SER   200      25.194   3.682  15.674  1.00  0.00           H  
ATOM   3176 2HB  SER   200      26.235   4.023  14.301  1.00  0.00           H  
ATOM   3177  HG  SER   200      25.832   2.124  13.686  1.00  0.00           H  
ATOM   3178  N   GLY   201      26.948   5.329  17.437  1.00  0.00           N  
ATOM   3179  CA  GLY   201      27.233   6.668  17.857  1.00  0.00           C  
ATOM   3180  C   GLY   201      28.663   6.766  18.285  1.00  0.00           C  
ATOM   3181  O   GLY   201      29.327   7.760  18.010  1.00  0.00           O  
ATOM   3182  H   GLY   201      26.235   4.803  17.922  1.00  0.00           H  
ATOM   3183 1HA  GLY   201      27.031   7.357  17.037  1.00  0.00           H  
ATOM   3184 2HA  GLY   201      26.569   6.941  18.677  1.00  0.00           H  
ATOM   3185  N   SER   202      29.181   5.742  18.988  1.00  0.00           N  
ATOM   3186  CA  SER   202      30.552   5.790  19.412  1.00  0.00           C  
ATOM   3187  C   SER   202      31.439   5.773  18.207  1.00  0.00           C  
ATOM   3188  O   SER   202      32.410   6.523  18.127  1.00  0.00           O  
ATOM   3189  CB  SER   202      30.875   4.621  20.321  1.00  0.00           C  
ATOM   3190  OG  SER   202      32.212   4.661  20.735  1.00  0.00           O  
ATOM   3191  H   SER   202      28.621   4.935  19.224  1.00  0.00           H  
ATOM   3192  HA  SER   202      30.710   6.714  19.970  1.00  0.00           H  
ATOM   3193 1HB  SER   202      30.221   4.645  21.192  1.00  0.00           H  
ATOM   3194 2HB  SER   202      30.683   3.687  19.794  1.00  0.00           H  
ATOM   3195  HG  SER   202      32.681   4.034  20.180  1.00  0.00           H  
ATOM   3196  N   LYS   203      31.114   4.909  17.229  1.00  0.00           N  
ATOM   3197  CA  LYS   203      31.955   4.707  16.084  1.00  0.00           C  
ATOM   3198  C   LYS   203      32.059   5.992  15.321  1.00  0.00           C  
ATOM   3199  O   LYS   203      33.140   6.403  14.900  1.00  0.00           O  
ATOM   3200  CB  LYS   203      31.412   3.591  15.190  1.00  0.00           C  
ATOM   3201  CG  LYS   203      31.543   2.193  15.779  1.00  0.00           C  
ATOM   3202  CD  LYS   203      30.945   1.145  14.853  1.00  0.00           C  
ATOM   3203  CE  LYS   203      31.060  -0.251  15.447  1.00  0.00           C  
ATOM   3204  NZ  LYS   203      30.470  -1.286  14.555  1.00  0.00           N  
ATOM   3205  H   LYS   203      30.252   4.387  17.304  1.00  0.00           H  
ATOM   3206  HA  LYS   203      32.947   4.415  16.430  1.00  0.00           H  
ATOM   3207 1HB  LYS   203      30.356   3.771  14.985  1.00  0.00           H  
ATOM   3208 2HB  LYS   203      31.938   3.602  14.235  1.00  0.00           H  
ATOM   3209 1HG  LYS   203      32.597   1.963  15.941  1.00  0.00           H  
ATOM   3210 2HG  LYS   203      31.029   2.153  16.739  1.00  0.00           H  
ATOM   3211 1HD  LYS   203      29.892   1.371  14.678  1.00  0.00           H  
ATOM   3212 2HD  LYS   203      31.466   1.166  13.895  1.00  0.00           H  
ATOM   3213 1HE  LYS   203      32.109  -0.489  15.614  1.00  0.00           H  
ATOM   3214 2HE  LYS   203      30.547  -0.281  16.407  1.00  0.00           H  
ATOM   3215 1HZ  LYS   203      30.566  -2.195  14.985  1.00  0.00           H  
ATOM   3216 2HZ  LYS   203      29.491  -1.085  14.409  1.00  0.00           H  
ATOM   3217 3HZ  LYS   203      30.951  -1.281  13.668  1.00  0.00           H  
ATOM   3218  N   HIS   204      30.904   6.654  15.137  1.00  0.00           N  
ATOM   3219  CA  HIS   204      30.751   7.866  14.386  1.00  0.00           C  
ATOM   3220  C   HIS   204      31.045   9.073  15.217  1.00  0.00           C  
ATOM   3221  O   HIS   204      31.242  10.155  14.666  1.00  0.00           O  
ATOM   3222  CB  HIS   204      29.334   7.972  13.814  1.00  0.00           C  
ATOM   3223  CG  HIS   204      29.048   6.983  12.726  1.00  0.00           C  
ATOM   3224  ND1 HIS   204      29.758   6.953  11.544  1.00  0.00           N  
ATOM   3225  CD2 HIS   204      28.132   5.990  12.642  1.00  0.00           C  
ATOM   3226  CE1 HIS   204      29.290   5.982  10.779  1.00  0.00           C  
ATOM   3227  NE2 HIS   204      28.303   5.384  11.421  1.00  0.00           N  
ATOM   3228  H   HIS   204      30.093   6.241  15.575  1.00  0.00           H  
ATOM   3229  HA  HIS   204      31.452   7.868  13.552  1.00  0.00           H  
ATOM   3230 1HB  HIS   204      28.607   7.819  14.613  1.00  0.00           H  
ATOM   3231 2HB  HIS   204      29.176   8.973  13.415  1.00  0.00           H  
ATOM   3232  HD2 HIS   204      27.395   5.722  13.400  1.00  0.00           H  
ATOM   3233  HE1 HIS   204      29.656   5.720   9.786  1.00  0.00           H  
ATOM   3234  HE2 HIS   204      27.759   4.606  11.076  1.00  0.00           H  
ATOM   3235  N   ARG   205      31.067   8.927  16.559  1.00  0.00           N  
ATOM   3236  CA  ARG   205      31.298  10.061  17.407  1.00  0.00           C  
ATOM   3237  C   ARG   205      30.180  11.046  17.211  1.00  0.00           C  
ATOM   3238  O   ARG   205      30.407  12.244  17.055  1.00  0.00           O  
ATOM   3239  CB  ARG   205      32.633  10.720  17.093  1.00  0.00           C  
ATOM   3240  CG  ARG   205      33.848   9.825  17.283  1.00  0.00           C  
ATOM   3241  CD  ARG   205      35.112  10.546  16.985  1.00  0.00           C  
ATOM   3242  NE  ARG   205      35.332  11.657  17.897  1.00  0.00           N  
ATOM   3243  CZ  ARG   205      36.412  12.462  17.877  1.00  0.00           C  
ATOM   3244  NH1 ARG   205      37.360  12.266  16.987  1.00  0.00           N  
ATOM   3245  NH2 ARG   205      36.518  13.447  18.750  1.00  0.00           N  
ATOM   3246  H   ARG   205      30.921   8.021  16.979  1.00  0.00           H  
ATOM   3247  HA  ARG   205      31.319   9.720  18.443  1.00  0.00           H  
ATOM   3248 1HB  ARG   205      32.635  11.064  16.059  1.00  0.00           H  
ATOM   3249 2HB  ARG   205      32.766  11.595  17.729  1.00  0.00           H  
ATOM   3250 1HG  ARG   205      33.887   9.479  18.316  1.00  0.00           H  
ATOM   3251 2HG  ARG   205      33.777   8.968  16.615  1.00  0.00           H  
ATOM   3252 1HD  ARG   205      35.953   9.858  17.076  1.00  0.00           H  
ATOM   3253 2HD  ARG   205      35.076  10.940  15.970  1.00  0.00           H  
ATOM   3254  HE  ARG   205      34.623  11.839  18.595  1.00  0.00           H  
ATOM   3255 1HH1 ARG   205      37.280  11.512  16.319  1.00  0.00           H  
ATOM   3256 2HH1 ARG   205      38.171  12.869  16.973  1.00  0.00           H  
ATOM   3257 1HH2 ARG   205      35.790  13.597  19.434  1.00  0.00           H  
ATOM   3258 2HH2 ARG   205      37.328  14.050  18.735  1.00  0.00           H  
ATOM   3259  N   VAL   206      28.925  10.529  17.220  1.00  0.00           N  
ATOM   3260  CA  VAL   206      27.725  11.317  17.137  1.00  0.00           C  
ATOM   3261  C   VAL   206      26.766  10.839  18.195  1.00  0.00           C  
ATOM   3262  O   VAL   206      26.865   9.709  18.677  1.00  0.00           O  
ATOM   3263  CB  VAL   206      27.079  11.195  15.744  1.00  0.00           C  
ATOM   3264  CG1 VAL   206      28.056  11.636  14.663  1.00  0.00           C  
ATOM   3265  CG2 VAL   206      26.624   9.763  15.507  1.00  0.00           C  
ATOM   3266  H   VAL   206      28.849   9.524  17.290  1.00  0.00           H  
ATOM   3267  HA  VAL   206      27.985  12.363  17.305  1.00  0.00           H  
ATOM   3268  HB  VAL   206      26.220  11.864  15.692  1.00  0.00           H  
ATOM   3269 1HG1 VAL   206      27.583  11.544  13.685  1.00  0.00           H  
ATOM   3270 2HG1 VAL   206      28.340  12.675  14.832  1.00  0.00           H  
ATOM   3271 3HG1 VAL   206      28.944  11.007  14.697  1.00  0.00           H  
ATOM   3272 1HG2 VAL   206      26.168   9.685  14.521  1.00  0.00           H  
ATOM   3273 2HG2 VAL   206      27.482   9.094  15.565  1.00  0.00           H  
ATOM   3274 3HG2 VAL   206      25.894   9.484  16.268  1.00  0.00           H  
ATOM   3275  N   CYS   207      25.796  11.706  18.568  1.00  0.00           N  
ATOM   3276  CA  CYS   207      24.755  11.378  19.510  1.00  0.00           C  
ATOM   3277  C   CYS   207      23.557  10.851  18.799  1.00  0.00           C  
ATOM   3278  O   CYS   207      22.898  11.552  18.035  1.00  0.00           O  
ATOM   3279  CB  CYS   207      24.354  12.602  20.333  1.00  0.00           C  
ATOM   3280  SG  CYS   207      23.081  12.272  21.575  1.00  0.00           S  
ATOM   3281  H   CYS   207      25.815  12.628  18.157  1.00  0.00           H  
ATOM   3282  HA  CYS   207      25.133  10.615  20.191  1.00  0.00           H  
ATOM   3283 1HB  CYS   207      25.231  12.999  20.846  1.00  0.00           H  
ATOM   3284 2HB  CYS   207      23.983  13.382  19.668  1.00  0.00           H  
ATOM   3285  HG  CYS   207      23.592  11.119  21.994  1.00  0.00           H  
ATOM   3286  N   PRO   208      23.267   9.605  19.040  1.00  0.00           N  
ATOM   3287  CA  PRO   208      22.152   8.937  18.436  1.00  0.00           C  
ATOM   3288  C   PRO   208      20.835   9.325  19.042  1.00  0.00           C  
ATOM   3289  O   PRO   208      19.808   9.035  18.435  1.00  0.00           O  
ATOM   3290  CB  PRO   208      22.471   7.461  18.697  1.00  0.00           C  
ATOM   3291  CG  PRO   208      23.230   7.472  19.980  1.00  0.00           C  
ATOM   3292  CD  PRO   208      24.077   8.715  19.904  1.00  0.00           C  
ATOM   3293  HA  PRO   208      22.138   9.158  17.359  1.00  0.00           H  
ATOM   3294 1HB  PRO   208      21.540   6.880  18.756  1.00  0.00           H  
ATOM   3295 2HB  PRO   208      23.054   7.049  17.860  1.00  0.00           H  
ATOM   3296 1HG  PRO   208      22.535   7.485  20.832  1.00  0.00           H  
ATOM   3297 2HG  PRO   208      23.831   6.555  20.073  1.00  0.00           H  
ATOM   3298 1HD  PRO   208      24.210   9.131  20.913  1.00  0.00           H  
ATOM   3299 2HD  PRO   208      25.050   8.469  19.453  1.00  0.00           H  
ATOM   3300  N   TYR   209      20.825   9.991  20.216  1.00  0.00           N  
ATOM   3301  CA  TYR   209      19.579  10.507  20.715  1.00  0.00           C  
ATOM   3302  C   TYR   209      19.052  11.583  19.821  1.00  0.00           C  
ATOM   3303  O   TYR   209      17.880  11.565  19.450  1.00  0.00           O  
ATOM   3304  CB  TYR   209      19.745  11.038  22.141  1.00  0.00           C  
ATOM   3305  CG  TYR   209      18.492  11.669  22.708  1.00  0.00           C  
ATOM   3306  CD1 TYR   209      17.366  10.892  22.934  1.00  0.00           C  
ATOM   3307  CD2 TYR   209      18.472  13.025  23.001  1.00  0.00           C  
ATOM   3308  CE1 TYR   209      16.222  11.469  23.451  1.00  0.00           C  
ATOM   3309  CE2 TYR   209      17.328  13.601  23.517  1.00  0.00           C  
ATOM   3310  CZ  TYR   209      16.206  12.829  23.743  1.00  0.00           C  
ATOM   3311  OH  TYR   209      15.068  13.403  24.259  1.00  0.00           O  
ATOM   3312  H   TYR   209      21.668  10.137  20.752  1.00  0.00           H  
ATOM   3313  HA  TYR   209      18.850   9.696  20.730  1.00  0.00           H  
ATOM   3314 1HB  TYR   209      20.043  10.221  22.801  1.00  0.00           H  
ATOM   3315 2HB  TYR   209      20.541  11.782  22.162  1.00  0.00           H  
ATOM   3316  HD1 TYR   209      17.383   9.827  22.703  1.00  0.00           H  
ATOM   3317  HD2 TYR   209      19.356  13.635  22.821  1.00  0.00           H  
ATOM   3318  HE1 TYR   209      15.337  10.860  23.630  1.00  0.00           H  
ATOM   3319  HE2 TYR   209      17.310  14.667  23.747  1.00  0.00           H  
ATOM   3320  HH  TYR   209      14.367  13.366  23.603  1.00  0.00           H  
ATOM   3321  N   TYR   210      19.904  12.541  19.418  1.00  0.00           N  
ATOM   3322  CA  TYR   210      19.405  13.575  18.562  1.00  0.00           C  
ATOM   3323  C   TYR   210      19.104  13.021  17.206  1.00  0.00           C  
ATOM   3324  O   TYR   210      18.178  13.476  16.537  1.00  0.00           O  
ATOM   3325  CB  TYR   210      20.407  14.727  18.462  1.00  0.00           C  
ATOM   3326  CG  TYR   210      20.320  15.713  19.605  1.00  0.00           C  
ATOM   3327  CD1 TYR   210      21.125  16.843  19.610  1.00  0.00           C  
ATOM   3328  CD2 TYR   210      19.434  15.489  20.649  1.00  0.00           C  
ATOM   3329  CE1 TYR   210      21.045  17.744  20.654  1.00  0.00           C  
ATOM   3330  CE2 TYR   210      19.354  16.390  21.693  1.00  0.00           C  
ATOM   3331  CZ  TYR   210      20.155  17.513  21.698  1.00  0.00           C  
ATOM   3332  OH  TYR   210      20.075  18.411  22.738  1.00  0.00           O  
ATOM   3333  H   TYR   210      20.876  12.557  19.694  1.00  0.00           H  
ATOM   3334  HA  TYR   210      18.478  13.959  18.988  1.00  0.00           H  
ATOM   3335 1HB  TYR   210      21.422  14.326  18.436  1.00  0.00           H  
ATOM   3336 2HB  TYR   210      20.245  15.270  17.531  1.00  0.00           H  
ATOM   3337  HD1 TYR   210      21.821  17.020  18.790  1.00  0.00           H  
ATOM   3338  HD2 TYR   210      18.802  14.601  20.646  1.00  0.00           H  
ATOM   3339  HE1 TYR   210      21.677  18.631  20.658  1.00  0.00           H  
ATOM   3340  HE2 TYR   210      18.658  16.213  22.513  1.00  0.00           H  
ATOM   3341  HH  TYR   210      20.881  18.932  22.771  1.00  0.00           H  
ATOM   3342  N   LEU   211      19.871  12.011  16.759  1.00  0.00           N  
ATOM   3343  CA  LEU   211      19.595  11.379  15.497  1.00  0.00           C  
ATOM   3344  C   LEU   211      18.178  10.912  15.476  1.00  0.00           C  
ATOM   3345  O   LEU   211      17.397  11.294  14.604  1.00  0.00           O  
ATOM   3346  CB  LEU   211      20.540  10.195  15.261  1.00  0.00           C  
ATOM   3347  CG  LEU   211      20.284   9.384  13.984  1.00  0.00           C  
ATOM   3348  CD1 LEU   211      20.482  10.275  12.766  1.00  0.00           C  
ATOM   3349  CD2 LEU   211      21.225   8.188  13.945  1.00  0.00           C  
ATOM   3350  H   LEU   211      20.653  11.688  17.310  1.00  0.00           H  
ATOM   3351  HA  LEU   211      19.750  12.109  14.703  1.00  0.00           H  
ATOM   3352 1HB  LEU   211      21.562  10.569  15.215  1.00  0.00           H  
ATOM   3353 2HB  LEU   211      20.462   9.513  16.108  1.00  0.00           H  
ATOM   3354  HG  LEU   211      19.251   9.033  13.977  1.00  0.00           H  
ATOM   3355 1HD1 LEU   211      20.300   9.699  11.860  1.00  0.00           H  
ATOM   3356 2HD1 LEU   211      19.784  11.111  12.811  1.00  0.00           H  
ATOM   3357 3HD1 LEU   211      21.504  10.655  12.755  1.00  0.00           H  
ATOM   3358 1HD2 LEU   211      21.042   7.610  13.039  1.00  0.00           H  
ATOM   3359 2HD2 LEU   211      22.257   8.537  13.951  1.00  0.00           H  
ATOM   3360 3HD2 LEU   211      21.049   7.558  14.818  1.00  0.00           H  
ATOM   3361  N   SER   212      17.819  10.059  16.451  1.00  0.00           N  
ATOM   3362  CA  SER   212      16.500   9.505  16.519  1.00  0.00           C  
ATOM   3363  C   SER   212      15.498  10.583  16.703  1.00  0.00           C  
ATOM   3364  O   SER   212      14.444  10.567  16.069  1.00  0.00           O  
ATOM   3365  CB  SER   212      16.398   8.508  17.657  1.00  0.00           C  
ATOM   3366  OG  SER   212      15.101   7.989  17.755  1.00  0.00           O  
ATOM   3367  H   SER   212      18.497   9.802  17.154  1.00  0.00           H  
ATOM   3368  HA  SER   212      16.294   8.986  15.582  1.00  0.00           H  
ATOM   3369 1HB  SER   212      17.106   7.696  17.493  1.00  0.00           H  
ATOM   3370 2HB  SER   212      16.670   8.995  18.592  1.00  0.00           H  
ATOM   3371  HG  SER   212      15.193   7.034  17.713  1.00  0.00           H  
ATOM   3372  N   ARG   213      15.816  11.563  17.563  1.00  0.00           N  
ATOM   3373  CA  ARG   213      14.861  12.585  17.862  1.00  0.00           C  
ATOM   3374  C   ARG   213      14.455  13.233  16.579  1.00  0.00           C  
ATOM   3375  O   ARG   213      13.264  13.328  16.281  1.00  0.00           O  
ATOM   3376  CB  ARG   213      15.437  13.624  18.813  1.00  0.00           C  
ATOM   3377  CG  ARG   213      14.466  14.716  19.232  1.00  0.00           C  
ATOM   3378  CD  ARG   213      15.174  15.897  19.787  1.00  0.00           C  
ATOM   3379  NE  ARG   213      15.919  16.614  18.766  1.00  0.00           N  
ATOM   3380  CZ  ARG   213      16.721  17.670  19.002  1.00  0.00           C  
ATOM   3381  NH1 ARG   213      16.872  18.119  20.229  1.00  0.00           N  
ATOM   3382  NH2 ARG   213      17.357  18.254  18.003  1.00  0.00           N  
ATOM   3383  H   ARG   213      16.724  11.593  18.005  1.00  0.00           H  
ATOM   3384  HA  ARG   213      13.999  12.123  18.345  1.00  0.00           H  
ATOM   3385 1HB  ARG   213      15.791  13.132  19.719  1.00  0.00           H  
ATOM   3386 2HB  ARG   213      16.296  14.107  18.347  1.00  0.00           H  
ATOM   3387 1HG  ARG   213      13.887  15.039  18.366  1.00  0.00           H  
ATOM   3388 2HG  ARG   213      13.791  14.330  19.996  1.00  0.00           H  
ATOM   3389 1HD  ARG   213      14.449  16.583  20.225  1.00  0.00           H  
ATOM   3390 2HD  ARG   213      15.875  15.573  20.556  1.00  0.00           H  
ATOM   3391  HE  ARG   213      15.828  16.298  17.809  1.00  0.00           H  
ATOM   3392 1HH1 ARG   213      16.386  17.672  20.993  1.00  0.00           H  
ATOM   3393 2HH1 ARG   213      17.473  18.911  20.407  1.00  0.00           H  
ATOM   3394 1HH2 ARG   213      17.241  17.909  17.059  1.00  0.00           H  
ATOM   3395 2HH2 ARG   213      17.959  19.045  18.180  1.00  0.00           H  
ATOM   3396  N   ASN   214      15.451  13.664  15.781  1.00  0.00           N  
ATOM   3397  CA  ASN   214      15.230  14.425  14.583  1.00  0.00           C  
ATOM   3398  C   ASN   214      14.565  13.600  13.518  1.00  0.00           C  
ATOM   3399  O   ASN   214      13.876  14.133  12.655  1.00  0.00           O  
ATOM   3400  CB  ASN   214      16.538  15.000  14.071  1.00  0.00           C  
ATOM   3401  CG  ASN   214      17.053  16.120  14.932  1.00  0.00           C  
ATOM   3402  OD1 ASN   214      16.362  16.585  15.846  1.00  0.00           O  
ATOM   3403  ND2 ASN   214      18.255  16.561  14.660  1.00  0.00           N  
ATOM   3404  H   ASN   214      16.397  13.433  16.050  1.00  0.00           H  
ATOM   3405  HA  ASN   214      14.554  15.249  14.816  1.00  0.00           H  
ATOM   3406 1HB  ASN   214      17.291  14.212  14.031  1.00  0.00           H  
ATOM   3407 2HB  ASN   214      16.399  15.372  13.056  1.00  0.00           H  
ATOM   3408 1HD2 ASN   214      18.649  17.304  15.201  1.00  0.00           H  
ATOM   3409 2HD2 ASN   214      18.779  16.154  13.912  1.00  0.00           H  
ATOM   3410  N   LEU   215      14.771  12.273  13.539  1.00  0.00           N  
ATOM   3411  CA  LEU   215      14.146  11.362  12.614  1.00  0.00           C  
ATOM   3412  C   LEU   215      12.723  11.013  12.972  1.00  0.00           C  
ATOM   3413  O   LEU   215      12.047  10.323  12.212  1.00  0.00           O  
ATOM   3414  CB  LEU   215      14.973  10.073  12.528  1.00  0.00           C  
ATOM   3415  CG  LEU   215      16.362  10.215  11.890  1.00  0.00           C  
ATOM   3416  CD1 LEU   215      17.099   8.885  11.979  1.00  0.00           C  
ATOM   3417  CD2 LEU   215      16.213  10.663  10.445  1.00  0.00           C  
ATOM   3418  H   LEU   215      15.398  11.907  14.242  1.00  0.00           H  
ATOM   3419  HA  LEU   215      14.116  11.833  11.632  1.00  0.00           H  
ATOM   3420 1HB  LEU   215      15.110   9.680  13.535  1.00  0.00           H  
ATOM   3421 2HB  LEU   215      14.415   9.340  11.947  1.00  0.00           H  
ATOM   3422  HG  LEU   215      16.941  10.954  12.442  1.00  0.00           H  
ATOM   3423 1HD1 LEU   215      18.085   8.985  11.525  1.00  0.00           H  
ATOM   3424 2HD1 LEU   215      17.209   8.598  13.025  1.00  0.00           H  
ATOM   3425 3HD1 LEU   215      16.533   8.120  11.449  1.00  0.00           H  
ATOM   3426 1HD2 LEU   215      17.200  10.764   9.991  1.00  0.00           H  
ATOM   3427 2HD2 LEU   215      15.633   9.923   9.892  1.00  0.00           H  
ATOM   3428 3HD2 LEU   215      15.698  11.623  10.413  1.00  0.00           H  
ATOM   3429  N   LYS   216      12.211  11.490  14.120  1.00  0.00           N  
ATOM   3430  CA  LYS   216      10.827  11.292  14.483  1.00  0.00           C  
ATOM   3431  C   LYS   216       9.852  11.905  13.511  1.00  0.00           C  
ATOM   3432  O   LYS   216       8.852  11.272  13.169  1.00  0.00           O  
ATOM   3433  CB  LYS   216      10.573  11.855  15.882  1.00  0.00           C  
ATOM   3434  CG  LYS   216       9.137  11.706  16.369  1.00  0.00           C  
ATOM   3435  CD  LYS   216       8.995  12.150  17.816  1.00  0.00           C  
ATOM   3436  CE  LYS   216       7.536  12.179  18.247  1.00  0.00           C  
ATOM   3437  NZ  LYS   216       6.907  10.833  18.173  1.00  0.00           N  
ATOM   3438  H   LYS   216      12.815  12.003  14.746  1.00  0.00           H  
ATOM   3439  HA  LYS   216      10.620  10.221  14.489  1.00  0.00           H  
ATOM   3440 1HB  LYS   216      11.223  11.354  16.600  1.00  0.00           H  
ATOM   3441 2HB  LYS   216      10.823  12.916  15.899  1.00  0.00           H  
ATOM   3442 1HG  LYS   216       8.477  12.310  15.745  1.00  0.00           H  
ATOM   3443 2HG  LYS   216       8.832  10.663  16.285  1.00  0.00           H  
ATOM   3444 1HD  LYS   216       9.543  11.464  18.463  1.00  0.00           H  
ATOM   3445 2HD  LYS   216       9.419  13.147  17.934  1.00  0.00           H  
ATOM   3446 1HE  LYS   216       7.467  12.542  19.271  1.00  0.00           H  
ATOM   3447 2HE  LYS   216       6.981  12.862  17.605  1.00  0.00           H  
ATOM   3448 1HZ  LYS   216       5.942  10.894  18.465  1.00  0.00           H  
ATOM   3449 2HZ  LYS   216       6.949  10.493  17.222  1.00  0.00           H  
ATOM   3450 3HZ  LYS   216       7.402  10.195  18.779  1.00  0.00           H  
ATOM   3451  N   GLN   217      10.102  13.123  13.002  1.00  0.00           N  
ATOM   3452  CA  GLN   217       9.192  13.694  12.044  1.00  0.00           C  
ATOM   3453  C   GLN   217       9.371  13.090  10.679  1.00  0.00           C  
ATOM   3454  O   GLN   217       8.416  13.030   9.905  1.00  0.00           O  
ATOM   3455  CB  GLN   217       9.381  15.212  11.969  1.00  0.00           C  
ATOM   3456  CG  GLN   217       8.970  15.953  13.230  1.00  0.00           C  
ATOM   3457  CD  GLN   217       9.233  17.444  13.137  1.00  0.00           C  
ATOM   3458  OE1 GLN   217       9.919  17.911  12.224  1.00  0.00           O  
ATOM   3459  NE2 GLN   217       8.687  18.200  14.082  1.00  0.00           N  
ATOM   3460  H   GLN   217      10.919  13.649  13.279  1.00  0.00           H  
ATOM   3461  HA  GLN   217       8.173  13.484  12.367  1.00  0.00           H  
ATOM   3462 1HB  GLN   217      10.428  15.439  11.771  1.00  0.00           H  
ATOM   3463 2HB  GLN   217       8.797  15.610  11.140  1.00  0.00           H  
ATOM   3464 1HG  GLN   217       7.903  15.803  13.396  1.00  0.00           H  
ATOM   3465 2HG  GLN   217       9.538  15.558  14.072  1.00  0.00           H  
ATOM   3466 1HE2 GLN   217       8.826  19.192  14.073  1.00  0.00           H  
ATOM   3467 2HE2 GLN   217       8.138  17.780  14.804  1.00  0.00           H  
ATOM   3468  N   GLN   218      10.601  12.672  10.328  1.00  0.00           N  
ATOM   3469  CA  GLN   218      10.930  12.106   9.045  1.00  0.00           C  
ATOM   3470  C   GLN   218      10.387  10.712   8.856  1.00  0.00           C  
ATOM   3471  O   GLN   218      10.005  10.336   7.749  1.00  0.00           O  
ATOM   3472  CB  GLN   218      12.449  12.093   8.854  1.00  0.00           C  
ATOM   3473  CG  GLN   218      13.066  13.470   8.678  1.00  0.00           C  
ATOM   3474  CD  GLN   218      14.572  13.411   8.509  1.00  0.00           C  
ATOM   3475  OE1 GLN   218      15.328  13.765   9.419  1.00  0.00           O  
ATOM   3476  NE2 GLN   218      15.019  12.963   7.341  1.00  0.00           N  
ATOM   3477  H   GLN   218      11.328  12.769  11.023  1.00  0.00           H  
ATOM   3478  HA  GLN   218      10.482  12.726   8.268  1.00  0.00           H  
ATOM   3479 1HB  GLN   218      12.920  11.621   9.716  1.00  0.00           H  
ATOM   3480 2HB  GLN   218      12.700  11.496   7.976  1.00  0.00           H  
ATOM   3481 1HG  GLN   218      12.640  13.937   7.790  1.00  0.00           H  
ATOM   3482 2HG  GLN   218      12.844  14.071   9.560  1.00  0.00           H  
ATOM   3483 1HE2 GLN   218      16.004  12.902   7.171  1.00  0.00           H  
ATOM   3484 2HE2 GLN   218      14.371  12.687   6.630  1.00  0.00           H  
ATOM   3485  N   ALA   219      10.372   9.884   9.914  1.00  0.00           N  
ATOM   3486  CA  ALA   219       9.755   8.584   9.817  1.00  0.00           C  
ATOM   3487  C   ALA   219       8.253   8.616   9.760  1.00  0.00           C  
ATOM   3488  O   ALA   219       7.625   9.622  10.083  1.00  0.00           O  
ATOM   3489  CB  ALA   219      10.137   7.664  10.990  1.00  0.00           C  
ATOM   3490  H   ALA   219      10.794  10.164  10.788  1.00  0.00           H  
ATOM   3491  HA  ALA   219      10.081   8.123   8.885  1.00  0.00           H  
ATOM   3492 1HB  ALA   219       9.646   6.698  10.869  1.00  0.00           H  
ATOM   3493 2HB  ALA   219      11.218   7.523  11.004  1.00  0.00           H  
ATOM   3494 3HB  ALA   219       9.818   8.118  11.927  1.00  0.00           H  
ATOM   3495  N   ASP   220       7.662   7.492   9.266  1.00  0.00           N  
ATOM   3496  CA  ASP   220       6.240   7.286   9.130  1.00  0.00           C  
ATOM   3497  C   ASP   220       5.658   6.599  10.324  1.00  0.00           C  
ATOM   3498  O   ASP   220       4.537   6.894  10.727  1.00  0.00           O  
ATOM   3499  CB  ASP   220       5.935   6.465   7.875  1.00  0.00           C  
ATOM   3500  CG  ASP   220       6.398   7.147   6.594  1.00  0.00           C  
ATOM   3501  OD1 ASP   220       6.015   8.271   6.371  1.00  0.00           O  
ATOM   3502  OD2 ASP   220       7.130   6.537   5.851  1.00  0.00           O  
ATOM   3503  H   ASP   220       8.295   6.759   8.978  1.00  0.00           H  
ATOM   3504  HA  ASP   220       5.757   8.259   9.036  1.00  0.00           H  
ATOM   3505 1HB  ASP   220       6.423   5.493   7.948  1.00  0.00           H  
ATOM   3506 2HB  ASP   220       4.861   6.289   7.807  1.00  0.00           H  
ATOM   3507  N   ILE   221       6.391   5.644  10.922  1.00  0.00           N  
ATOM   3508  CA  ILE   221       5.922   5.070  12.150  1.00  0.00           C  
ATOM   3509  C   ILE   221       6.975   5.325  13.183  1.00  0.00           C  
ATOM   3510  O   ILE   221       8.164   5.190  12.904  1.00  0.00           O  
ATOM   3511  CB  ILE   221       5.650   3.561  12.016  1.00  0.00           C  
ATOM   3512  CG1 ILE   221       4.698   3.290  10.849  1.00  0.00           C  
ATOM   3513  CG2 ILE   221       5.080   3.006  13.313  1.00  0.00           C  
ATOM   3514  CD1 ILE   221       4.503   1.822  10.547  1.00  0.00           C  
ATOM   3515  H   ILE   221       7.263   5.320  10.529  1.00  0.00           H  
ATOM   3516  HA  ILE   221       4.986   5.555  12.423  1.00  0.00           H  
ATOM   3517  HB  ILE   221       6.582   3.042  11.790  1.00  0.00           H  
ATOM   3518 1HG1 ILE   221       3.723   3.726  11.067  1.00  0.00           H  
ATOM   3519 2HG1 ILE   221       5.077   3.776   9.949  1.00  0.00           H  
ATOM   3520 1HG2 ILE   221       4.893   1.938  13.201  1.00  0.00           H  
ATOM   3521 2HG2 ILE   221       5.791   3.167  14.122  1.00  0.00           H  
ATOM   3522 3HG2 ILE   221       4.144   3.516  13.546  1.00  0.00           H  
ATOM   3523 1HD1 ILE   221       3.816   1.712   9.708  1.00  0.00           H  
ATOM   3524 2HD1 ILE   221       5.463   1.373  10.290  1.00  0.00           H  
ATOM   3525 3HD1 ILE   221       4.090   1.322  11.421  1.00  0.00           H  
ATOM   3526  N   ILE   222       6.575   5.739  14.406  1.00  0.00           N  
ATOM   3527  CA  ILE   222       7.570   6.070  15.391  1.00  0.00           C  
ATOM   3528  C   ILE   222       7.445   5.146  16.562  1.00  0.00           C  
ATOM   3529  O   ILE   222       6.436   5.150  17.266  1.00  0.00           O  
ATOM   3530  CB  ILE   222       7.431   7.530  15.862  1.00  0.00           C  
ATOM   3531  CG1 ILE   222       7.539   8.487  14.672  1.00  0.00           C  
ATOM   3532  CG2 ILE   222       8.487   7.854  16.907  1.00  0.00           C  
ATOM   3533  CD1 ILE   222       6.208   8.841  14.049  1.00  0.00           C  
ATOM   3534  H   ILE   222       5.598   5.821  14.646  1.00  0.00           H  
ATOM   3535  HA  ILE   222       8.555   5.949  14.942  1.00  0.00           H  
ATOM   3536  HB  ILE   222       6.444   7.679  16.297  1.00  0.00           H  
ATOM   3537 1HG1 ILE   222       8.024   9.410  14.989  1.00  0.00           H  
ATOM   3538 2HG1 ILE   222       8.167   8.039  13.900  1.00  0.00           H  
ATOM   3539 1HG2 ILE   222       8.375   8.890  17.228  1.00  0.00           H  
ATOM   3540 2HG2 ILE   222       8.365   7.194  17.765  1.00  0.00           H  
ATOM   3541 3HG2 ILE   222       9.479   7.713  16.479  1.00  0.00           H  
ATOM   3542 1HD1 ILE   222       6.366   9.522  13.214  1.00  0.00           H  
ATOM   3543 2HD1 ILE   222       5.720   7.933  13.692  1.00  0.00           H  
ATOM   3544 3HD1 ILE   222       5.576   9.323  14.795  1.00  0.00           H  
ATOM   3545  N   PHE   223       8.485   4.308  16.767  1.00  0.00           N  
ATOM   3546  CA  PHE   223       8.577   3.426  17.898  1.00  0.00           C  
ATOM   3547  C   PHE   223       9.251   4.152  19.016  1.00  0.00           C  
ATOM   3548  O   PHE   223      10.405   4.568  18.884  1.00  0.00           O  
ATOM   3549  CB  PHE   223       9.355   2.156  17.548  1.00  0.00           C  
ATOM   3550  CG  PHE   223       8.650   1.267  16.563  1.00  0.00           C  
ATOM   3551  CD1 PHE   223       7.358   1.554  16.149  1.00  0.00           C  
ATOM   3552  CD2 PHE   223       9.278   0.143  16.048  1.00  0.00           C  
ATOM   3553  CE1 PHE   223       6.710   0.736  15.243  1.00  0.00           C  
ATOM   3554  CE2 PHE   223       8.633  -0.675  15.142  1.00  0.00           C  
ATOM   3555  CZ  PHE   223       7.346  -0.378  14.739  1.00  0.00           C  
ATOM   3556  H   PHE   223       9.229   4.312  16.084  1.00  0.00           H  
ATOM   3557  HA  PHE   223       7.568   3.139  18.196  1.00  0.00           H  
ATOM   3558 1HB  PHE   223      10.324   2.426  17.130  1.00  0.00           H  
ATOM   3559 2HB  PHE   223       9.538   1.581  18.454  1.00  0.00           H  
ATOM   3560  HD1 PHE   223       6.854   2.435  16.546  1.00  0.00           H  
ATOM   3561  HD2 PHE   223      10.295  -0.093  16.368  1.00  0.00           H  
ATOM   3562  HE1 PHE   223       5.693   0.972  14.926  1.00  0.00           H  
ATOM   3563  HE2 PHE   223       9.138  -1.556  14.744  1.00  0.00           H  
ATOM   3564  HZ  PHE   223       6.836  -1.024  14.026  1.00  0.00           H  
ATOM   3565  N   MET   224       8.542   4.280  20.160  1.00  0.00           N  
ATOM   3566  CA  MET   224       9.093   4.929  21.318  1.00  0.00           C  
ATOM   3567  C   MET   224       8.465   4.330  22.547  1.00  0.00           C  
ATOM   3568  O   MET   224       7.369   3.772  22.514  1.00  0.00           O  
ATOM   3569  CB  MET   224       8.859   6.437  21.260  1.00  0.00           C  
ATOM   3570  CG  MET   224       7.400   6.853  21.374  1.00  0.00           C  
ATOM   3571  SD  MET   224       7.173   8.638  21.236  1.00  0.00           S  
ATOM   3572  CE  MET   224       5.531   8.824  21.924  1.00  0.00           C  
ATOM   3573  H   MET   224       7.603   3.911  20.203  1.00  0.00           H  
ATOM   3574  HA  MET   224      10.167   4.747  21.338  1.00  0.00           H  
ATOM   3575 1HB  MET   224       9.409   6.921  22.065  1.00  0.00           H  
ATOM   3576 2HB  MET   224       9.245   6.829  20.317  1.00  0.00           H  
ATOM   3577 1HG  MET   224       6.821   6.370  20.589  1.00  0.00           H  
ATOM   3578 2HG  MET   224       7.004   6.531  22.337  1.00  0.00           H  
ATOM   3579 1HE  MET   224       5.247   9.877  21.908  1.00  0.00           H  
ATOM   3580 2HE  MET   224       4.820   8.247  21.333  1.00  0.00           H  
ATOM   3581 3HE  MET   224       5.525   8.464  22.953  1.00  0.00           H  
ATOM   3582  N   PRO   225       9.172   4.428  23.643  1.00  0.00           N  
ATOM   3583  CA  PRO   225       8.733   3.860  24.897  1.00  0.00           C  
ATOM   3584  C   PRO   225       7.675   4.718  25.541  1.00  0.00           C  
ATOM   3585  O   PRO   225       7.571   5.900  25.215  1.00  0.00           O  
ATOM   3586  CB  PRO   225      10.018   3.827  25.731  1.00  0.00           C  
ATOM   3587  CG  PRO   225      10.810   4.986  25.229  1.00  0.00           C  
ATOM   3588  CD  PRO   225      10.540   5.010  23.748  1.00  0.00           C  
ATOM   3589  HA  PRO   225       8.353   2.843  24.720  1.00  0.00           H  
ATOM   3590 1HB  PRO   225       9.774   3.908  26.801  1.00  0.00           H  
ATOM   3591 2HB  PRO   225      10.533   2.865  25.591  1.00  0.00           H  
ATOM   3592 1HG  PRO   225      10.490   5.910  25.733  1.00  0.00           H  
ATOM   3593 2HG  PRO   225      11.875   4.849  25.465  1.00  0.00           H  
ATOM   3594 1HD  PRO   225      10.568   6.050  23.387  1.00  0.00           H  
ATOM   3595 2HD  PRO   225      11.292   4.399  23.228  1.00  0.00           H  
ATOM   3596  N   TYR   226       6.912   4.143  26.493  1.00  0.00           N  
ATOM   3597  CA  TYR   226       5.935   4.831  27.298  1.00  0.00           C  
ATOM   3598  C   TYR   226       6.527   5.965  28.087  1.00  0.00           C  
ATOM   3599  O   TYR   226       5.801   6.868  28.495  1.00  0.00           O  
ATOM   3600  CB  TYR   226       5.244   3.927  28.335  1.00  0.00           C  
ATOM   3601  CG  TYR   226       4.125   3.180  27.704  1.00  0.00           C  
ATOM   3602  CD1 TYR   226       2.945   3.853  27.486  1.00  0.00           C  
ATOM   3603  CD2 TYR   226       4.215   1.854  27.345  1.00  0.00           C  
ATOM   3604  CE1 TYR   226       1.868   3.228  26.920  1.00  0.00           C  
ATOM   3605  CE2 TYR   226       3.134   1.220  26.774  1.00  0.00           C  
ATOM   3606  CZ  TYR   226       1.962   1.908  26.563  1.00  0.00           C  
ATOM   3607  OH  TYR   226       0.844   1.278  25.982  1.00  0.00           O  
ATOM   3608  H   TYR   226       7.055   3.153  26.633  1.00  0.00           H  
ATOM   3609  HA  TYR   226       5.186   5.267  26.636  1.00  0.00           H  
ATOM   3610 1HB  TYR   226       5.972   3.229  28.751  1.00  0.00           H  
ATOM   3611 2HB  TYR   226       4.869   4.537  29.157  1.00  0.00           H  
ATOM   3612  HD1 TYR   226       2.858   4.903  27.766  1.00  0.00           H  
ATOM   3613  HD2 TYR   226       5.142   1.306  27.514  1.00  0.00           H  
ATOM   3614  HE1 TYR   226       0.943   3.779  26.756  1.00  0.00           H  
ATOM   3615  HE2 TYR   226       3.206   0.170  26.490  1.00  0.00           H  
ATOM   3616  HH  TYR   226       0.882   0.334  26.160  1.00  0.00           H  
ATOM   3617  N   ASN   227       7.848   5.962  28.340  1.00  0.00           N  
ATOM   3618  CA  ASN   227       8.463   7.056  29.046  1.00  0.00           C  
ATOM   3619  C   ASN   227       8.307   8.338  28.277  1.00  0.00           C  
ATOM   3620  O   ASN   227       8.154   9.405  28.872  1.00  0.00           O  
ATOM   3621  CB  ASN   227       9.928   6.766  29.317  1.00  0.00           C  
ATOM   3622  CG  ASN   227      10.123   5.723  30.382  1.00  0.00           C  
ATOM   3623  OD1 ASN   227       9.225   5.472  31.194  1.00  0.00           O  
ATOM   3624  ND2 ASN   227      11.280   5.113  30.397  1.00  0.00           N  
ATOM   3625  H   ASN   227       8.422   5.188  28.035  1.00  0.00           H  
ATOM   3626  HA  ASN   227       7.953   7.181  30.002  1.00  0.00           H  
ATOM   3627 1HB  ASN   227      10.407   6.425  28.398  1.00  0.00           H  
ATOM   3628 2HB  ASN   227      10.429   7.683  29.626  1.00  0.00           H  
ATOM   3629 1HD2 ASN   227      11.466   4.410  31.084  1.00  0.00           H  
ATOM   3630 2HD2 ASN   227      11.979   5.349  29.722  1.00  0.00           H  
ATOM   3631  N   TYR   228       8.346   8.282  26.932  1.00  0.00           N  
ATOM   3632  CA  TYR   228       8.257   9.488  26.153  1.00  0.00           C  
ATOM   3633  C   TYR   228       6.816   9.838  25.925  1.00  0.00           C  
ATOM   3634  O   TYR   228       6.460  11.011  25.830  1.00  0.00           O  
ATOM   3635  CB  TYR   228       8.992   9.332  24.820  1.00  0.00           C  
ATOM   3636  CG  TYR   228      10.499   9.311  24.952  1.00  0.00           C  
ATOM   3637  CD1 TYR   228      11.106   9.883  26.061  1.00  0.00           C  
ATOM   3638  CD2 TYR   228      11.273   8.722  23.964  1.00  0.00           C  
ATOM   3639  CE1 TYR   228      12.482   9.864  26.181  1.00  0.00           C  
ATOM   3640  CE2 TYR   228      12.649   8.704  24.084  1.00  0.00           C  
ATOM   3641  CZ  TYR   228      13.253   9.271  25.188  1.00  0.00           C  
ATOM   3642  OH  TYR   228      14.623   9.253  25.308  1.00  0.00           O  
ATOM   3643  H   TYR   228       8.436   7.395  26.457  1.00  0.00           H  
ATOM   3644  HA  TYR   228       8.727  10.297  26.713  1.00  0.00           H  
ATOM   3645 1HB  TYR   228       8.680   8.404  24.338  1.00  0.00           H  
ATOM   3646 2HB  TYR   228       8.720  10.152  24.156  1.00  0.00           H  
ATOM   3647  HD1 TYR   228      10.497  10.345  26.838  1.00  0.00           H  
ATOM   3648  HD2 TYR   228      10.796   8.274  23.091  1.00  0.00           H  
ATOM   3649  HE1 TYR   228      12.958  10.313  27.053  1.00  0.00           H  
ATOM   3650  HE2 TYR   228      13.258   8.241  23.307  1.00  0.00           H  
ATOM   3651  HH  TYR   228      14.977   8.508  24.817  1.00  0.00           H  
ATOM   3652  N   LEU   229       5.943   8.828  25.783  1.00  0.00           N  
ATOM   3653  CA  LEU   229       4.541   9.086  25.605  1.00  0.00           C  
ATOM   3654  C   LEU   229       3.910   9.667  26.839  1.00  0.00           C  
ATOM   3655  O   LEU   229       3.159  10.638  26.772  1.00  0.00           O  
ATOM   3656  CB  LEU   229       3.815   7.791  25.220  1.00  0.00           C  
ATOM   3657  CG  LEU   229       2.301   7.915  25.006  1.00  0.00           C  
ATOM   3658  CD1 LEU   229       2.025   8.918  23.894  1.00  0.00           C  
ATOM   3659  CD2 LEU   229       1.722   6.549  24.667  1.00  0.00           C  
ATOM   3660  H   LEU   229       6.269   7.872  25.801  1.00  0.00           H  
ATOM   3661  HA  LEU   229       4.422   9.809  24.799  1.00  0.00           H  
ATOM   3662 1HB  LEU   229       4.249   7.410  24.298  1.00  0.00           H  
ATOM   3663 2HB  LEU   229       3.979   7.054  26.006  1.00  0.00           H  
ATOM   3664  HG  LEU   229       1.834   8.291  25.917  1.00  0.00           H  
ATOM   3665 1HD1 LEU   229       0.949   9.006  23.742  1.00  0.00           H  
ATOM   3666 2HD1 LEU   229       2.433   9.890  24.171  1.00  0.00           H  
ATOM   3667 3HD1 LEU   229       2.495   8.576  22.972  1.00  0.00           H  
ATOM   3668 1HD2 LEU   229       0.646   6.637  24.516  1.00  0.00           H  
ATOM   3669 2HD2 LEU   229       2.187   6.173  23.756  1.00  0.00           H  
ATOM   3670 3HD2 LEU   229       1.918   5.858  25.487  1.00  0.00           H  
ATOM   3671  N   LEU   230       4.165   9.049  28.006  1.00  0.00           N  
ATOM   3672  CA  LEU   230       3.536   9.481  29.223  1.00  0.00           C  
ATOM   3673  C   LEU   230       4.146  10.670  29.910  1.00  0.00           C  
ATOM   3674  O   LEU   230       3.413  11.517  30.420  1.00  0.00           O  
ATOM   3675  CB  LEU   230       3.519   8.307  30.210  1.00  0.00           C  
ATOM   3676  CG  LEU   230       2.677   7.096  29.788  1.00  0.00           C  
ATOM   3677  CD1 LEU   230       2.859   5.974  30.800  1.00  0.00           C  
ATOM   3678  CD2 LEU   230       1.216   7.505  29.682  1.00  0.00           C  
ATOM   3679  H   LEU   230       4.806   8.269  28.034  1.00  0.00           H  
ATOM   3680  HA  LEU   230       2.513   9.780  28.996  1.00  0.00           H  
ATOM   3681 1HB  LEU   230       4.542   7.964  30.358  1.00  0.00           H  
ATOM   3682 2HB  LEU   230       3.134   8.662  31.165  1.00  0.00           H  
ATOM   3683  HG  LEU   230       3.023   6.732  28.821  1.00  0.00           H  
ATOM   3684 1HD1 LEU   230       2.261   5.113  30.501  1.00  0.00           H  
ATOM   3685 2HD1 LEU   230       3.910   5.687  30.841  1.00  0.00           H  
ATOM   3686 3HD1 LEU   230       2.537   6.314  31.784  1.00  0.00           H  
ATOM   3687 1HD2 LEU   230       0.618   6.645  29.381  1.00  0.00           H  
ATOM   3688 2HD2 LEU   230       0.868   7.868  30.650  1.00  0.00           H  
ATOM   3689 3HD2 LEU   230       1.112   8.296  28.939  1.00  0.00           H  
ATOM   3690  N   ASP   231       5.489  10.766  29.991  1.00  0.00           N  
ATOM   3691  CA  ASP   231       6.088  11.900  30.651  1.00  0.00           C  
ATOM   3692  C   ASP   231       5.696  13.145  29.921  1.00  0.00           C  
ATOM   3693  O   ASP   231       5.965  13.300  28.732  1.00  0.00           O  
ATOM   3694  CB  ASP   231       7.613  11.776  30.699  1.00  0.00           C  
ATOM   3695  CG  ASP   231       8.276  12.908  31.471  1.00  0.00           C  
ATOM   3696  OD1 ASP   231       8.163  12.927  32.673  1.00  0.00           O  
ATOM   3697  OD2 ASP   231       8.889  13.744  30.849  1.00  0.00           O  
ATOM   3698  H   ASP   231       6.087  10.055  29.596  1.00  0.00           H  
ATOM   3699  HA  ASP   231       5.716  11.940  31.675  1.00  0.00           H  
ATOM   3700 1HB  ASP   231       7.886  10.829  31.165  1.00  0.00           H  
ATOM   3701 2HB  ASP   231       8.010  11.766  29.683  1.00  0.00           H  
ATOM   3702  N   ALA   232       5.056  14.087  30.641  1.00  0.00           N  
ATOM   3703  CA  ALA   232       4.500  15.253  30.022  1.00  0.00           C  
ATOM   3704  C   ALA   232       5.593  16.092  29.441  1.00  0.00           C  
ATOM   3705  O   ALA   232       5.451  16.639  28.349  1.00  0.00           O  
ATOM   3706  CB  ALA   232       3.719  16.134  31.011  1.00  0.00           C  
ATOM   3707  H   ALA   232       4.966  13.969  31.640  1.00  0.00           H  
ATOM   3708  HA  ALA   232       3.844  14.928  29.214  1.00  0.00           H  
ATOM   3709 1HB  ALA   232       3.321  17.003  30.488  1.00  0.00           H  
ATOM   3710 2HB  ALA   232       2.898  15.560  31.440  1.00  0.00           H  
ATOM   3711 3HB  ALA   232       4.385  16.464  31.807  1.00  0.00           H  
ATOM   3712  N   LYS   233       6.739  16.190  30.138  1.00  0.00           N  
ATOM   3713  CA  LYS   233       7.785  17.053  29.675  1.00  0.00           C  
ATOM   3714  C   LYS   233       8.362  16.479  28.421  1.00  0.00           C  
ATOM   3715  O   LYS   233       8.616  17.207  27.463  1.00  0.00           O  
ATOM   3716  CB  LYS   233       8.870  17.227  30.739  1.00  0.00           C  
ATOM   3717  CG  LYS   233       8.438  18.044  31.949  1.00  0.00           C  
ATOM   3718  CD  LYS   233       9.558  18.150  32.974  1.00  0.00           C  
ATOM   3719  CE  LYS   233       9.123  18.952  34.190  1.00  0.00           C  
ATOM   3720  NZ  LYS   233      10.192  19.020  35.223  1.00  0.00           N  
ATOM   3721  H   LYS   233       6.876  15.663  30.989  1.00  0.00           H  
ATOM   3722  HA  LYS   233       7.356  18.032  29.460  1.00  0.00           H  
ATOM   3723 1HB  LYS   233       9.192  16.248  31.094  1.00  0.00           H  
ATOM   3724 2HB  LYS   233       9.738  17.718  30.296  1.00  0.00           H  
ATOM   3725 1HG  LYS   233       8.155  19.048  31.629  1.00  0.00           H  
ATOM   3726 2HG  LYS   233       7.573  17.574  32.416  1.00  0.00           H  
ATOM   3727 1HD  LYS   233       9.853  17.150  33.294  1.00  0.00           H  
ATOM   3728 2HD  LYS   233      10.421  18.636  32.519  1.00  0.00           H  
ATOM   3729 1HE  LYS   233       8.865  19.965  33.885  1.00  0.00           H  
ATOM   3730 2HE  LYS   233       8.239  18.493  34.632  1.00  0.00           H  
ATOM   3731 1HZ  LYS   233       9.864  19.559  36.012  1.00  0.00           H  
ATOM   3732 2HZ  LYS   233      10.427  18.086  35.528  1.00  0.00           H  
ATOM   3733 3HZ  LYS   233      11.012  19.462  34.832  1.00  0.00           H  
ATOM   3734  N   SER   234       8.604  15.154  28.401  1.00  0.00           N  
ATOM   3735  CA  SER   234       9.160  14.495  27.250  1.00  0.00           C  
ATOM   3736  C   SER   234       8.218  14.574  26.090  1.00  0.00           C  
ATOM   3737  O   SER   234       8.629  14.804  24.953  1.00  0.00           O  
ATOM   3738  CB  SER   234       9.465  13.045  27.569  1.00  0.00           C  
ATOM   3739  OG  SER   234      10.435  12.945  28.575  1.00  0.00           O  
ATOM   3740  H   SER   234       8.386  14.609  29.223  1.00  0.00           H  
ATOM   3741  HA  SER   234      10.090  14.997  26.979  1.00  0.00           H  
ATOM   3742 1HB  SER   234       8.553  12.543  27.889  1.00  0.00           H  
ATOM   3743 2HB  SER   234       9.817  12.541  26.669  1.00  0.00           H  
ATOM   3744  HG  SER   234      10.000  13.212  29.389  1.00  0.00           H  
ATOM   3745  N   ARG   235       6.913  14.395  26.352  1.00  0.00           N  
ATOM   3746  CA  ARG   235       5.928  14.442  25.309  1.00  0.00           C  
ATOM   3747  C   ARG   235       5.919  15.804  24.685  1.00  0.00           C  
ATOM   3748  O   ARG   235       5.888  15.928  23.463  1.00  0.00           O  
ATOM   3749  CB  ARG   235       4.544  14.116  25.850  1.00  0.00           C  
ATOM   3750  CG  ARG   235       3.442  14.070  24.802  1.00  0.00           C  
ATOM   3751  CD  ARG   235       2.177  13.528  25.360  1.00  0.00           C  
ATOM   3752  NE  ARG   235       1.662  14.355  26.440  1.00  0.00           N  
ATOM   3753  CZ  ARG   235       1.675  14.007  27.742  1.00  0.00           C  
ATOM   3754  NH1 ARG   235       2.177  12.849  28.108  1.00  0.00           N  
ATOM   3755  NH2 ARG   235       1.182  14.831  28.650  1.00  0.00           N  
ATOM   3756  H   ARG   235       6.615  14.225  27.302  1.00  0.00           H  
ATOM   3757  HA  ARG   235       6.187  13.698  24.555  1.00  0.00           H  
ATOM   3758 1HB  ARG   235       4.566  13.147  26.347  1.00  0.00           H  
ATOM   3759 2HB  ARG   235       4.259  14.860  26.594  1.00  0.00           H  
ATOM   3760 1HG  ARG   235       3.251  15.077  24.431  1.00  0.00           H  
ATOM   3761 2HG  ARG   235       3.754  13.431  23.975  1.00  0.00           H  
ATOM   3762 1HD  ARG   235       1.422  13.486  24.575  1.00  0.00           H  
ATOM   3763 2HD  ARG   235       2.350  12.526  25.750  1.00  0.00           H  
ATOM   3764  HE  ARG   235       1.268  15.254  26.197  1.00  0.00           H  
ATOM   3765 1HH1 ARG   235       2.554  12.219  27.413  1.00  0.00           H  
ATOM   3766 2HH1 ARG   235       2.186  12.588  29.083  1.00  0.00           H  
ATOM   3767 1HH2 ARG   235       0.796  15.721  28.369  1.00  0.00           H  
ATOM   3768 2HH2 ARG   235       1.191  14.570  29.625  1.00  0.00           H  
ATOM   3769  N   ARG   236       5.964  16.863  25.512  1.00  0.00           N  
ATOM   3770  CA  ARG   236       5.926  18.212  25.023  1.00  0.00           C  
ATOM   3771  C   ARG   236       7.228  18.528  24.351  1.00  0.00           C  
ATOM   3772  O   ARG   236       7.294  19.404  23.492  1.00  0.00           O  
ATOM   3773  CB  ARG   236       5.675  19.200  26.153  1.00  0.00           C  
ATOM   3774  CG  ARG   236       4.277  19.148  26.748  1.00  0.00           C  
ATOM   3775  CD  ARG   236       4.125  20.101  27.877  1.00  0.00           C  
ATOM   3776  NE  ARG   236       2.790  20.053  28.452  1.00  0.00           N  
ATOM   3777  CZ  ARG   236       2.408  20.724  29.556  1.00  0.00           C  
ATOM   3778  NH1 ARG   236       3.268  21.488  30.191  1.00  0.00           N  
ATOM   3779  NH2 ARG   236       1.168  20.614  30.000  1.00  0.00           N  
ATOM   3780  H   ARG   236       6.027  16.702  26.507  1.00  0.00           H  
ATOM   3781  HA  ARG   236       5.109  18.297  24.306  1.00  0.00           H  
ATOM   3782 1HB  ARG   236       6.383  19.017  26.960  1.00  0.00           H  
ATOM   3783 2HB  ARG   236       5.843  20.215  25.793  1.00  0.00           H  
ATOM   3784 1HG  ARG   236       3.545  19.405  25.982  1.00  0.00           H  
ATOM   3785 2HG  ARG   236       4.076  18.142  27.119  1.00  0.00           H  
ATOM   3786 1HD  ARG   236       4.842  19.856  28.660  1.00  0.00           H  
ATOM   3787 2HD  ARG   236       4.307  21.116  27.523  1.00  0.00           H  
ATOM   3788  HE  ARG   236       2.100  19.475  27.990  1.00  0.00           H  
ATOM   3789 1HH1 ARG   236       4.216  21.573  29.852  1.00  0.00           H  
ATOM   3790 2HH1 ARG   236       2.982  21.991  31.019  1.00  0.00           H  
ATOM   3791 1HH2 ARG   236       0.506  20.026  29.512  1.00  0.00           H  
ATOM   3792 2HH2 ARG   236       0.882  21.116  30.827  1.00  0.00           H  
ATOM   3793  N   ALA   237       8.305  17.807  24.711  1.00  0.00           N  
ATOM   3794  CA  ALA   237       9.596  18.068  24.138  1.00  0.00           C  
ATOM   3795  C   ALA   237       9.627  17.548  22.739  1.00  0.00           C  
ATOM   3796  O   ALA   237      10.518  17.889  21.961  1.00  0.00           O  
ATOM   3797  CB  ALA   237      10.702  17.437  24.972  1.00  0.00           C  
ATOM   3798  H   ALA   237       8.211  17.069  25.395  1.00  0.00           H  
ATOM   3799  HA  ALA   237       9.747  19.147  24.121  1.00  0.00           H  
ATOM   3800 1HB  ALA   237      11.667  17.633  24.504  1.00  0.00           H  
ATOM   3801 2HB  ALA   237      10.691  17.865  25.974  1.00  0.00           H  
ATOM   3802 3HB  ALA   237      10.541  16.362  25.034  1.00  0.00           H  
ATOM   3803  N   HIS   238       8.659  16.689  22.382  1.00  0.00           N  
ATOM   3804  CA  HIS   238       8.646  16.153  21.053  1.00  0.00           C  
ATOM   3805  C   HIS   238       7.778  17.036  20.217  1.00  0.00           C  
ATOM   3806  O   HIS   238       6.630  17.306  20.571  1.00  0.00           O  
ATOM   3807  CB  HIS   238       8.129  14.711  21.028  1.00  0.00           C  
ATOM   3808  CG  HIS   238       9.051  13.730  21.682  1.00  0.00           C  
ATOM   3809  ND1 HIS   238      10.337  13.507  21.237  1.00  0.00           N  
ATOM   3810  CD2 HIS   238       8.874  12.913  22.747  1.00  0.00           C  
ATOM   3811  CE1 HIS   238      10.912  12.594  22.001  1.00  0.00           C  
ATOM   3812  NE2 HIS   238      10.045  12.218  22.924  1.00  0.00           N  
ATOM   3813  H   HIS   238       7.937  16.410  23.031  1.00  0.00           H  
ATOM   3814  HA  HIS   238       9.660  16.145  20.654  1.00  0.00           H  
ATOM   3815 1HB  HIS   238       7.163  14.662  21.533  1.00  0.00           H  
ATOM   3816 2HB  HIS   238       7.974  14.398  19.996  1.00  0.00           H  
ATOM   3817  HD1 HIS   238      10.806  14.007  20.508  1.00  0.00           H  
ATOM   3818  HD2 HIS   238       8.030  12.740  23.415  1.00  0.00           H  
ATOM   3819  HE1 HIS   238      11.937  12.278  21.812  1.00  0.00           H  
ATOM   3820  N   ASN   239       8.318  17.558  19.097  1.00  0.00           N  
ATOM   3821  CA  ASN   239       7.509  18.434  18.303  1.00  0.00           C  
ATOM   3822  C   ASN   239       6.625  17.607  17.421  1.00  0.00           C  
ATOM   3823  O   ASN   239       6.966  17.350  16.267  1.00  0.00           O  
ATOM   3824  CB  ASN   239       8.365  19.385  17.487  1.00  0.00           C  
ATOM   3825  CG  ASN   239       7.552  20.447  16.798  1.00  0.00           C  
ATOM   3826  OD1 ASN   239       6.336  20.543  16.999  1.00  0.00           O  
ATOM   3827  ND2 ASN   239       8.201  21.246  15.991  1.00  0.00           N  
ATOM   3828  H   ASN   239       9.262  17.355  18.799  1.00  0.00           H  
ATOM   3829  HA  ASN   239       6.882  19.026  18.971  1.00  0.00           H  
ATOM   3830 1HB  ASN   239       9.095  19.868  18.138  1.00  0.00           H  
ATOM   3831 2HB  ASN   239       8.918  18.823  16.735  1.00  0.00           H  
ATOM   3832 1HD2 ASN   239       7.712  21.972  15.505  1.00  0.00           H  
ATOM   3833 2HD2 ASN   239       9.185  21.133  15.859  1.00  0.00           H  
ATOM   3834  N   ILE   240       5.456  17.166  17.923  1.00  0.00           N  
ATOM   3835  CA  ILE   240       4.600  16.397  17.061  1.00  0.00           C  
ATOM   3836  C   ILE   240       3.170  16.703  17.360  1.00  0.00           C  
ATOM   3837  O   ILE   240       2.768  16.826  18.515  1.00  0.00           O  
ATOM   3838  CB  ILE   240       4.852  14.887  17.222  1.00  0.00           C  
ATOM   3839  CG1 ILE   240       4.015  14.096  16.212  1.00  0.00           C  
ATOM   3840  CG2 ILE   240       4.537  14.443  18.642  1.00  0.00           C  
ATOM   3841  CD1 ILE   240       4.424  12.646  16.083  1.00  0.00           C  
ATOM   3842  H   ILE   240       5.160  17.352  18.871  1.00  0.00           H  
ATOM   3843  HA  ILE   240       4.814  16.670  16.028  1.00  0.00           H  
ATOM   3844  HB  ILE   240       5.897  14.667  17.005  1.00  0.00           H  
ATOM   3845 1HG1 ILE   240       2.966  14.130  16.504  1.00  0.00           H  
ATOM   3846 2HG1 ILE   240       4.096  14.561  15.229  1.00  0.00           H  
ATOM   3847 1HG2 ILE   240       4.720  13.373  18.738  1.00  0.00           H  
ATOM   3848 2HG2 ILE   240       5.174  14.984  19.341  1.00  0.00           H  
ATOM   3849 3HG2 ILE   240       3.492  14.654  18.866  1.00  0.00           H  
ATOM   3850 1HD1 ILE   240       3.786  12.152  15.350  1.00  0.00           H  
ATOM   3851 2HD1 ILE   240       5.463  12.589  15.757  1.00  0.00           H  
ATOM   3852 3HD1 ILE   240       4.318  12.151  17.047  1.00  0.00           H  
ATOM   3853  N   ASP   241       2.351  16.852  16.302  1.00  0.00           N  
ATOM   3854  CA  ASP   241       0.944  17.006  16.511  1.00  0.00           C  
ATOM   3855  C   ASP   241       0.426  15.604  16.594  1.00  0.00           C  
ATOM   3856  O   ASP   241       0.478  14.848  15.627  1.00  0.00           O  
ATOM   3857  CB  ASP   241       0.268  17.786  15.381  1.00  0.00           C  
ATOM   3858  CG  ASP   241      -1.205  18.061  15.649  1.00  0.00           C  
ATOM   3859  OD1 ASP   241      -1.754  17.442  16.529  1.00  0.00           O  
ATOM   3860  OD2 ASP   241      -1.768  18.887  14.970  1.00  0.00           O  
ATOM   3861  H   ASP   241       2.712  16.859  15.358  1.00  0.00           H  
ATOM   3862  HA  ASP   241       0.790  17.563  17.436  1.00  0.00           H  
ATOM   3863 1HB  ASP   241       0.780  18.738  15.239  1.00  0.00           H  
ATOM   3864 2HB  ASP   241       0.355  17.226  14.449  1.00  0.00           H  
ATOM   3865  N   LEU   242      -0.076  15.208  17.769  1.00  0.00           N  
ATOM   3866  CA  LEU   242      -0.545  13.874  18.003  1.00  0.00           C  
ATOM   3867  C   LEU   242      -1.860  13.672  17.332  1.00  0.00           C  
ATOM   3868  O   LEU   242      -2.282  12.534  17.137  1.00  0.00           O  
ATOM   3869  CB  LEU   242      -0.679  13.603  19.507  1.00  0.00           C  
ATOM   3870  CG  LEU   242       0.633  13.609  20.303  1.00  0.00           C  
ATOM   3871  CD1 LEU   242       0.329  13.431  21.784  1.00  0.00           C  
ATOM   3872  CD2 LEU   242       1.540  12.498  19.794  1.00  0.00           C  
ATOM   3873  H   LEU   242      -0.123  15.884  18.518  1.00  0.00           H  
ATOM   3874  HA  LEU   242       0.180  13.175  17.588  1.00  0.00           H  
ATOM   3875 1HB  LEU   242      -1.332  14.360  19.939  1.00  0.00           H  
ATOM   3876 2HB  LEU   242      -1.146  12.628  19.644  1.00  0.00           H  
ATOM   3877  HG  LEU   242       1.130  14.570  20.178  1.00  0.00           H  
ATOM   3878 1HD1 LEU   242       1.260  13.435  22.350  1.00  0.00           H  
ATOM   3879 2HD1 LEU   242      -0.306  14.249  22.126  1.00  0.00           H  
ATOM   3880 3HD1 LEU   242      -0.185  12.483  21.939  1.00  0.00           H  
ATOM   3881 1HD2 LEU   242       2.473  12.503  20.360  1.00  0.00           H  
ATOM   3882 2HD2 LEU   242       1.044  11.536  19.920  1.00  0.00           H  
ATOM   3883 3HD2 LEU   242       1.756  12.660  18.738  1.00  0.00           H  
ATOM   3884  N   LYS   243      -2.582  14.762  17.014  1.00  0.00           N  
ATOM   3885  CA  LYS   243      -3.837  14.534  16.362  1.00  0.00           C  
ATOM   3886  C   LYS   243      -3.390  14.110  15.011  1.00  0.00           C  
ATOM   3887  O   LYS   243      -2.509  14.742  14.449  1.00  0.00           O  
ATOM   3888  CB  LYS   243      -4.733  15.773  16.318  1.00  0.00           C  
ATOM   3889  CG  LYS   243      -5.248  16.225  17.678  1.00  0.00           C  
ATOM   3890  CD  LYS   243      -6.139  17.452  17.552  1.00  0.00           C  
ATOM   3891  CE  LYS   243      -6.624  17.927  18.914  1.00  0.00           C  
ATOM   3892  NZ  LYS   243      -7.455  19.157  18.810  1.00  0.00           N  
ATOM   3893  H   LYS   243      -2.293  15.710  17.206  1.00  0.00           H  
ATOM   3894  HA  LYS   243      -4.378  13.764  16.913  1.00  0.00           H  
ATOM   3895 1HB  LYS   243      -4.183  16.604  15.876  1.00  0.00           H  
ATOM   3896 2HB  LYS   243      -5.596  15.576  15.682  1.00  0.00           H  
ATOM   3897 1HG  LYS   243      -5.820  15.417  18.138  1.00  0.00           H  
ATOM   3898 2HG  LYS   243      -4.405  16.463  18.326  1.00  0.00           H  
ATOM   3899 1HD  LYS   243      -5.582  18.258  17.072  1.00  0.00           H  
ATOM   3900 2HD  LYS   243      -7.003  17.212  16.933  1.00  0.00           H  
ATOM   3901 1HE  LYS   243      -7.215  17.143  19.383  1.00  0.00           H  
ATOM   3902 2HE  LYS   243      -5.766  18.137  19.553  1.00  0.00           H  
ATOM   3903 1HZ  LYS   243      -7.755  19.440  19.732  1.00  0.00           H  
ATOM   3904 2HZ  LYS   243      -6.909  19.899  18.392  1.00  0.00           H  
ATOM   3905 3HZ  LYS   243      -8.264  18.970  18.235  1.00  0.00           H  
ATOM   3906  N   GLY   244      -3.916  13.026  14.437  1.00  0.00           N  
ATOM   3907  CA  GLY   244      -3.378  12.679  13.155  1.00  0.00           C  
ATOM   3908  C   GLY   244      -2.444  11.526  13.325  1.00  0.00           C  
ATOM   3909  O   GLY   244      -1.840  11.073  12.358  1.00  0.00           O  
ATOM   3910  H   GLY   244      -4.646  12.453  14.836  1.00  0.00           H  
ATOM   3911 1HA  GLY   244      -4.192  12.426  12.475  1.00  0.00           H  
ATOM   3912 2HA  GLY   244      -2.862  13.540  12.732  1.00  0.00           H  
ATOM   3913  N   THR   245      -2.281  11.014  14.558  1.00  0.00           N  
ATOM   3914  CA  THR   245      -1.444   9.856  14.695  1.00  0.00           C  
ATOM   3915  C   THR   245      -2.300   8.689  15.058  1.00  0.00           C  
ATOM   3916  O   THR   245      -3.413   8.841  15.554  1.00  0.00           O  
ATOM   3917  CB  THR   245      -0.348  10.061  15.757  1.00  0.00           C  
ATOM   3918  OG1 THR   245      -0.954  10.263  17.040  1.00  0.00           O  
ATOM   3919  CG2 THR   245       0.512  11.267  15.410  1.00  0.00           C  
ATOM   3920  H   THR   245      -2.718  11.406  15.380  1.00  0.00           H  
ATOM   3921  HA  THR   245      -0.955   9.668  13.739  1.00  0.00           H  
ATOM   3922  HB  THR   245       0.283   9.174  15.804  1.00  0.00           H  
ATOM   3923  HG1 THR   245      -1.522  11.037  17.006  1.00  0.00           H  
ATOM   3924 1HG2 THR   245       1.281  11.396  16.171  1.00  0.00           H  
ATOM   3925 2HG2 THR   245       0.983  11.111  14.440  1.00  0.00           H  
ATOM   3926 3HG2 THR   245      -0.112  12.159  15.371  1.00  0.00           H  
ATOM   3927  N   VAL   246      -1.801   7.470  14.779  1.00  0.00           N  
ATOM   3928  CA  VAL   246      -2.506   6.300  15.199  1.00  0.00           C  
ATOM   3929  C   VAL   246      -1.663   5.774  16.324  1.00  0.00           C  
ATOM   3930  O   VAL   246      -0.517   5.377  16.111  1.00  0.00           O  
ATOM   3931  CB  VAL   246      -2.645   5.263  14.069  1.00  0.00           C  
ATOM   3932  CG1 VAL   246      -3.427   4.051  14.552  1.00  0.00           C  
ATOM   3933  CG2 VAL   246      -3.323   5.897  12.864  1.00  0.00           C  
ATOM   3934  H   VAL   246      -0.933   7.367  14.274  1.00  0.00           H  
ATOM   3935  HA  VAL   246      -3.511   6.593  15.506  1.00  0.00           H  
ATOM   3936  HB  VAL   246      -1.653   4.913  13.785  1.00  0.00           H  
ATOM   3937 1HG1 VAL   246      -3.516   3.327  13.741  1.00  0.00           H  
ATOM   3938 2HG1 VAL   246      -2.905   3.591  15.391  1.00  0.00           H  
ATOM   3939 3HG1 VAL   246      -4.422   4.362  14.869  1.00  0.00           H  
ATOM   3940 1HG2 VAL   246      -3.418   5.158  12.069  1.00  0.00           H  
ATOM   3941 2HG2 VAL   246      -4.314   6.253  13.150  1.00  0.00           H  
ATOM   3942 3HG2 VAL   246      -2.725   6.737  12.510  1.00  0.00           H  
ATOM   3943  N   VAL   247      -2.188   5.781  17.566  1.00  0.00           N  
ATOM   3944  CA  VAL   247      -1.340   5.415  18.670  1.00  0.00           C  
ATOM   3945  C   VAL   247      -1.692   4.053  19.195  1.00  0.00           C  
ATOM   3946  O   VAL   247      -2.828   3.789  19.582  1.00  0.00           O  
ATOM   3947  CB  VAL   247      -1.465   6.447  19.807  1.00  0.00           C  
ATOM   3948  CG1 VAL   247      -0.561   6.070  20.971  1.00  0.00           C  
ATOM   3949  CG2 VAL   247      -1.123   7.835  19.285  1.00  0.00           C  
ATOM   3950  H   VAL   247      -3.149   6.032  17.746  1.00  0.00           H  
ATOM   3951  HA  VAL   247      -0.306   5.400  18.322  1.00  0.00           H  
ATOM   3952  HB  VAL   247      -2.489   6.441  20.180  1.00  0.00           H  
ATOM   3953 1HG1 VAL   247      -0.662   6.810  21.765  1.00  0.00           H  
ATOM   3954 2HG1 VAL   247      -0.846   5.089  21.351  1.00  0.00           H  
ATOM   3955 3HG1 VAL   247       0.475   6.042  20.632  1.00  0.00           H  
ATOM   3956 1HG2 VAL   247      -1.214   8.559  20.094  1.00  0.00           H  
ATOM   3957 2HG2 VAL   247      -0.102   7.839  18.907  1.00  0.00           H  
ATOM   3958 3HG2 VAL   247      -1.810   8.101  18.481  1.00  0.00           H  
ATOM   3959  N   ILE   248      -0.692   3.146  19.243  1.00  0.00           N  
ATOM   3960  CA  ILE   248      -0.935   1.815  19.735  1.00  0.00           C  
ATOM   3961  C   ILE   248      -0.432   1.724  21.151  1.00  0.00           C  
ATOM   3962  O   ILE   248       0.724   2.046  21.434  1.00  0.00           O  
ATOM   3963  CB  ILE   248      -0.247   0.753  18.858  1.00  0.00           C  
ATOM   3964  CG1 ILE   248      -0.797   0.801  17.430  1.00  0.00           C  
ATOM   3965  CG2 ILE   248      -0.433  -0.633  19.457  1.00  0.00           C  
ATOM   3966  CD1 ILE   248       0.003  -0.014  16.440  1.00  0.00           C  
ATOM   3967  H   ILE   248       0.237   3.394  18.933  1.00  0.00           H  
ATOM   3968  HA  ILE   248      -2.008   1.629  19.713  1.00  0.00           H  
ATOM   3969  HB  ILE   248       0.819   0.970  18.793  1.00  0.00           H  
ATOM   3970 1HG1 ILE   248      -1.823   0.436  17.423  1.00  0.00           H  
ATOM   3971 2HG1 ILE   248      -0.816   1.835  17.083  1.00  0.00           H  
ATOM   3972 1HG2 ILE   248       0.059  -1.372  18.824  1.00  0.00           H  
ATOM   3973 2HG2 ILE   248       0.004  -0.660  20.454  1.00  0.00           H  
ATOM   3974 3HG2 ILE   248      -1.497  -0.861  19.521  1.00  0.00           H  
ATOM   3975 1HD1 ILE   248      -0.446   0.072  15.451  1.00  0.00           H  
ATOM   3976 2HD1 ILE   248       1.028   0.360  16.405  1.00  0.00           H  
ATOM   3977 3HD1 ILE   248       0.008  -1.058  16.748  1.00  0.00           H  
ATOM   3978  N   PHE   249      -1.296   1.260  22.079  1.00  0.00           N  
ATOM   3979  CA  PHE   249      -0.925   1.109  23.462  1.00  0.00           C  
ATOM   3980  C   PHE   249      -0.743  -0.357  23.732  1.00  0.00           C  
ATOM   3981  O   PHE   249      -1.713  -1.105  23.846  1.00  0.00           O  
ATOM   3982  CB  PHE   249      -1.987   1.697  24.393  1.00  0.00           C  
ATOM   3983  CG  PHE   249      -2.248   3.159  24.167  1.00  0.00           C  
ATOM   3984  CD1 PHE   249      -3.163   3.576  23.212  1.00  0.00           C  
ATOM   3985  CD2 PHE   249      -1.579   4.121  24.909  1.00  0.00           C  
ATOM   3986  CE1 PHE   249      -3.404   4.921  23.003  1.00  0.00           C  
ATOM   3987  CE2 PHE   249      -1.819   5.466  24.704  1.00  0.00           C  
ATOM   3988  CZ  PHE   249      -2.732   5.866  23.749  1.00  0.00           C  
ATOM   3989  H   PHE   249      -2.232   1.012  21.791  1.00  0.00           H  
ATOM   3990  HA  PHE   249       0.010   1.646  23.630  1.00  0.00           H  
ATOM   3991 1HB  PHE   249      -2.925   1.160  24.260  1.00  0.00           H  
ATOM   3992 2HB  PHE   249      -1.677   1.563  25.428  1.00  0.00           H  
ATOM   3993  HD1 PHE   249      -3.695   2.828  22.623  1.00  0.00           H  
ATOM   3994  HD2 PHE   249      -0.857   3.805  25.664  1.00  0.00           H  
ATOM   3995  HE1 PHE   249      -4.125   5.234  22.249  1.00  0.00           H  
ATOM   3996  HE2 PHE   249      -1.287   6.212  25.295  1.00  0.00           H  
ATOM   3997  HZ  PHE   249      -2.920   6.926  23.585  1.00  0.00           H  
ATOM   3998  N   ASP   250       0.522  -0.799  23.862  1.00  0.00           N  
ATOM   3999  CA  ASP   250       0.841  -2.164  24.190  1.00  0.00           C  
ATOM   4000  C   ASP   250       0.689  -2.337  25.678  1.00  0.00           C  
ATOM   4001  O   ASP   250       0.720  -1.358  26.419  1.00  0.00           O  
ATOM   4002  CB  ASP   250       2.262  -2.525  23.751  1.00  0.00           C  
ATOM   4003  CG  ASP   250       2.438  -4.013  23.477  1.00  0.00           C  
ATOM   4004  OD1 ASP   250       1.569  -4.770  23.840  1.00  0.00           O  
ATOM   4005  OD2 ASP   250       3.440  -4.378  22.910  1.00  0.00           O  
ATOM   4006  H   ASP   250       1.273  -0.139  23.721  1.00  0.00           H  
ATOM   4007  HA  ASP   250       0.145  -2.818  23.664  1.00  0.00           H  
ATOM   4008 1HB  ASP   250       2.515  -1.972  22.846  1.00  0.00           H  
ATOM   4009 2HB  ASP   250       2.969  -2.227  24.525  1.00  0.00           H  
ATOM   4010  N   GLU   251       0.542  -3.592  26.157  1.00  0.00           N  
ATOM   4011  CA  GLU   251       0.266  -3.861  27.547  1.00  0.00           C  
ATOM   4012  C   GLU   251      -0.852  -2.972  28.029  1.00  0.00           C  
ATOM   4013  O   GLU   251      -0.756  -2.339  29.076  1.00  0.00           O  
ATOM   4014  CB  GLU   251       1.517  -3.646  28.402  1.00  0.00           C  
ATOM   4015  CG  GLU   251       2.672  -4.581  28.073  1.00  0.00           C  
ATOM   4016  CD  GLU   251       3.807  -4.475  29.053  1.00  0.00           C  
ATOM   4017  OE1 GLU   251       3.557  -4.161  30.192  1.00  0.00           O  
ATOM   4018  OE2 GLU   251       4.927  -4.708  28.662  1.00  0.00           O  
ATOM   4019  H   GLU   251       0.631  -4.365  25.514  1.00  0.00           H  
ATOM   4020  HA  GLU   251      -0.043  -4.902  27.643  1.00  0.00           H  
ATOM   4021 1HB  GLU   251       1.870  -2.622  28.279  1.00  0.00           H  
ATOM   4022 2HB  GLU   251       1.266  -3.780  29.455  1.00  0.00           H  
ATOM   4023 1HG  GLU   251       2.305  -5.606  28.069  1.00  0.00           H  
ATOM   4024 2HG  GLU   251       3.037  -4.351  27.073  1.00  0.00           H  
ATOM   4025  N   ALA   252      -1.970  -2.949  27.283  1.00  0.00           N  
ATOM   4026  CA  ALA   252      -3.126  -2.121  27.502  1.00  0.00           C  
ATOM   4027  C   ALA   252      -3.780  -2.387  28.831  1.00  0.00           C  
ATOM   4028  O   ALA   252      -4.542  -1.555  29.317  1.00  0.00           O  
ATOM   4029  CB  ALA   252      -4.201  -2.307  26.420  1.00  0.00           C  
ATOM   4030  H   ALA   252      -1.963  -3.588  26.500  1.00  0.00           H  
ATOM   4031  HA  ALA   252      -2.801  -1.080  27.508  1.00  0.00           H  
ATOM   4032 1HB  ALA   252      -5.050  -1.658  26.635  1.00  0.00           H  
ATOM   4033 2HB  ALA   252      -3.786  -2.049  25.445  1.00  0.00           H  
ATOM   4034 3HB  ALA   252      -4.532  -3.344  26.410  1.00  0.00           H  
ATOM   4035  N   HIS   253      -3.553  -3.563  29.440  1.00  0.00           N  
ATOM   4036  CA  HIS   253      -4.224  -3.933  30.664  1.00  0.00           C  
ATOM   4037  C   HIS   253      -3.457  -3.357  31.819  1.00  0.00           C  
ATOM   4038  O   HIS   253      -3.961  -3.313  32.940  1.00  0.00           O  
ATOM   4039  CB  HIS   253      -4.337  -5.454  30.807  1.00  0.00           C  
ATOM   4040  CG  HIS   253      -3.019  -6.140  30.995  1.00  0.00           C  
ATOM   4041  ND1 HIS   253      -2.097  -6.270  29.977  1.00  0.00           N  
ATOM   4042  CD2 HIS   253      -2.469  -6.733  32.080  1.00  0.00           C  
ATOM   4043  CE1 HIS   253      -1.035  -6.914  30.430  1.00  0.00           C  
ATOM   4044  NE2 HIS   253      -1.237  -7.207  31.701  1.00  0.00           N  
ATOM   4045  H   HIS   253      -2.893  -4.206  29.028  1.00  0.00           H  
ATOM   4046  HA  HIS   253      -5.235  -3.527  30.662  1.00  0.00           H  
ATOM   4047 1HB  HIS   253      -4.971  -5.694  31.661  1.00  0.00           H  
ATOM   4048 2HB  HIS   253      -4.813  -5.869  29.919  1.00  0.00           H  
ATOM   4049  HD2 HIS   253      -2.921  -6.822  33.068  1.00  0.00           H  
ATOM   4050  HE1 HIS   253      -0.145  -7.161  29.852  1.00  0.00           H  
ATOM   4051  HE2 HIS   253      -0.592  -7.699  32.304  1.00  0.00           H  
ATOM   4052  N   ASN   254      -2.201  -2.954  31.558  1.00  0.00           N  
ATOM   4053  CA  ASN   254      -1.262  -2.391  32.494  1.00  0.00           C  
ATOM   4054  C   ASN   254      -1.366  -0.896  32.512  1.00  0.00           C  
ATOM   4055  O   ASN   254      -0.778  -0.248  33.374  1.00  0.00           O  
ATOM   4056  CB  ASN   254       0.155  -2.826  32.165  1.00  0.00           C  
ATOM   4057  CG  ASN   254       0.427  -4.252  32.554  1.00  0.00           C  
ATOM   4058  OD1 ASN   254      -0.260  -4.817  33.413  1.00  0.00           O  
ATOM   4059  ND2 ASN   254       1.416  -4.847  31.937  1.00  0.00           N  
ATOM   4060  H   ASN   254      -1.924  -3.073  30.595  1.00  0.00           H  
ATOM   4061  HA  ASN   254      -1.511  -2.751  33.493  1.00  0.00           H  
ATOM   4062 1HB  ASN   254       0.330  -2.714  31.094  1.00  0.00           H  
ATOM   4063 2HB  ASN   254       0.863  -2.180  32.683  1.00  0.00           H  
ATOM   4064 1HD2 ASN   254       1.642  -5.798  32.155  1.00  0.00           H  
ATOM   4065 2HD2 ASN   254       1.944  -4.353  31.249  1.00  0.00           H  
ATOM   4066  N   VAL   255      -2.099  -0.303  31.554  1.00  0.00           N  
ATOM   4067  CA  VAL   255      -2.379   1.107  31.564  1.00  0.00           C  
ATOM   4068  C   VAL   255      -2.912   1.609  32.883  1.00  0.00           C  
ATOM   4069  O   VAL   255      -2.622   2.745  33.255  1.00  0.00           O  
ATOM   4070  CB  VAL   255      -3.398   1.437  30.457  1.00  0.00           C  
ATOM   4071  CG1 VAL   255      -3.909   2.861  30.611  1.00  0.00           C  
ATOM   4072  CG2 VAL   255      -2.761   1.237  29.090  1.00  0.00           C  
ATOM   4073  H   VAL   255      -2.464  -0.872  30.804  1.00  0.00           H  
ATOM   4074  HA  VAL   255      -1.451   1.645  31.367  1.00  0.00           H  
ATOM   4075  HB  VAL   255      -4.258   0.773  30.559  1.00  0.00           H  
ATOM   4076 1HG1 VAL   255      -4.629   3.077  29.820  1.00  0.00           H  
ATOM   4077 2HG1 VAL   255      -4.393   2.972  31.581  1.00  0.00           H  
ATOM   4078 3HG1 VAL   255      -3.075   3.557  30.539  1.00  0.00           H  
ATOM   4079 1HG2 VAL   255      -3.487   1.471  28.312  1.00  0.00           H  
ATOM   4080 2HG2 VAL   255      -1.898   1.896  28.991  1.00  0.00           H  
ATOM   4081 3HG2 VAL   255      -2.440   0.200  28.987  1.00  0.00           H  
ATOM   4082  N   GLU   256      -3.699   0.822  33.643  1.00  0.00           N  
ATOM   4083  CA  GLU   256      -4.077   1.305  34.950  1.00  0.00           C  
ATOM   4084  C   GLU   256      -2.851   1.713  35.713  1.00  0.00           C  
ATOM   4085  O   GLU   256      -2.816   2.779  36.331  1.00  0.00           O  
ATOM   4086  CB  GLU   256      -4.849   0.236  35.726  1.00  0.00           C  
ATOM   4087  CG  GLU   256      -5.257   0.651  37.132  1.00  0.00           C  
ATOM   4088  CD  GLU   256      -5.918  -0.458  37.901  1.00  0.00           C  
ATOM   4089  OE1 GLU   256      -6.086  -1.520  37.350  1.00  0.00           O  
ATOM   4090  OE2 GLU   256      -6.257  -0.244  39.041  1.00  0.00           O  
ATOM   4091  H   GLU   256      -4.031  -0.081  33.338  1.00  0.00           H  
ATOM   4092  HA  GLU   256      -4.725   2.173  34.824  1.00  0.00           H  
ATOM   4093 1HB  GLU   256      -5.754  -0.029  35.179  1.00  0.00           H  
ATOM   4094 2HB  GLU   256      -4.240  -0.665  35.807  1.00  0.00           H  
ATOM   4095 1HG  GLU   256      -4.370   0.976  37.676  1.00  0.00           H  
ATOM   4096 2HG  GLU   256      -5.940   1.497  37.066  1.00  0.00           H  
ATOM   4097  N   LYS   257      -1.809   0.867  35.683  1.00  0.00           N  
ATOM   4098  CA  LYS   257      -0.660   1.029  36.525  1.00  0.00           C  
ATOM   4099  C   LYS   257       0.326   1.962  35.899  1.00  0.00           C  
ATOM   4100  O   LYS   257       1.082   2.633  36.597  1.00  0.00           O  
ATOM   4101  CB  LYS   257      -0.002  -0.322  36.808  1.00  0.00           C  
ATOM   4102  CG  LYS   257      -0.888  -1.309  37.557  1.00  0.00           C  
ATOM   4103  CD  LYS   257      -1.310  -0.756  38.910  1.00  0.00           C  
ATOM   4104  CE  LYS   257      -0.146  -0.744  39.891  1.00  0.00           C  
ATOM   4105  NZ  LYS   257      -0.554  -0.245  41.232  1.00  0.00           N  
ATOM   4106  H   LYS   257      -1.843   0.088  35.041  1.00  0.00           H  
ATOM   4107  HA  LYS   257      -0.983   1.462  37.472  1.00  0.00           H  
ATOM   4108 1HB  LYS   257       0.295  -0.786  35.867  1.00  0.00           H  
ATOM   4109 2HB  LYS   257       0.902  -0.170  37.397  1.00  0.00           H  
ATOM   4110 1HG  LYS   257      -1.780  -1.519  36.966  1.00  0.00           H  
ATOM   4111 2HG  LYS   257      -0.346  -2.243  37.708  1.00  0.00           H  
ATOM   4112 1HD  LYS   257      -1.681   0.262  38.788  1.00  0.00           H  
ATOM   4113 2HD  LYS   257      -2.111  -1.370  39.320  1.00  0.00           H  
ATOM   4114 1HE  LYS   257       0.251  -1.752  39.997  1.00  0.00           H  
ATOM   4115 2HE  LYS   257       0.648  -0.104  39.507  1.00  0.00           H  
ATOM   4116 1HZ  LYS   257       0.243  -0.252  41.852  1.00  0.00           H  
ATOM   4117 2HZ  LYS   257      -0.907   0.698  41.148  1.00  0.00           H  
ATOM   4118 3HZ  LYS   257      -1.277  -0.843  41.609  1.00  0.00           H  
ATOM   4119  N   MET   258       0.361   2.015  34.557  1.00  0.00           N  
ATOM   4120  CA  MET   258       1.293   2.869  33.883  1.00  0.00           C  
ATOM   4121  C   MET   258       0.848   4.284  34.053  1.00  0.00           C  
ATOM   4122  O   MET   258       1.671   5.186  34.192  1.00  0.00           O  
ATOM   4123  CB  MET   258       1.402   2.502  32.404  1.00  0.00           C  
ATOM   4124  CG  MET   258       2.106   1.180  32.133  1.00  0.00           C  
ATOM   4125  SD  MET   258       2.465   0.928  30.384  1.00  0.00           S  
ATOM   4126  CE  MET   258       0.845   0.481  29.768  1.00  0.00           C  
ATOM   4127  H   MET   258      -0.274   1.451  34.010  1.00  0.00           H  
ATOM   4128  HA  MET   258       2.273   2.742  34.342  1.00  0.00           H  
ATOM   4129 1HB  MET   258       0.405   2.444  31.969  1.00  0.00           H  
ATOM   4130 2HB  MET   258       1.946   3.285  31.874  1.00  0.00           H  
ATOM   4131 1HG  MET   258       3.044   1.147  32.685  1.00  0.00           H  
ATOM   4132 2HG  MET   258       1.480   0.357  32.478  1.00  0.00           H  
ATOM   4133 1HE  MET   258       0.902   0.294  28.695  1.00  0.00           H  
ATOM   4134 2HE  MET   258       0.496  -0.419  30.276  1.00  0.00           H  
ATOM   4135 3HE  MET   258       0.145   1.296  29.956  1.00  0.00           H  
ATOM   4136  N   CYS   259      -0.478   4.525  34.045  1.00  0.00           N  
ATOM   4137  CA  CYS   259      -0.909   5.867  34.283  1.00  0.00           C  
ATOM   4138  C   CYS   259      -0.673   6.242  35.704  1.00  0.00           C  
ATOM   4139  O   CYS   259      -0.249   7.354  36.004  1.00  0.00           O  
ATOM   4140  CB  CYS   259      -2.394   6.030  33.955  1.00  0.00           C  
ATOM   4141  SG  CYS   259      -2.775   5.935  32.190  1.00  0.00           S  
ATOM   4142  H   CYS   259      -1.170   3.808  33.881  1.00  0.00           H  
ATOM   4143  HA  CYS   259      -0.338   6.534  33.637  1.00  0.00           H  
ATOM   4144 1HB  CYS   259      -2.967   5.256  34.466  1.00  0.00           H  
ATOM   4145 2HB  CYS   259      -2.744   6.994  34.325  1.00  0.00           H  
ATOM   4146  HG  CYS   259      -1.948   4.929  31.924  1.00  0.00           H  
ATOM   4147  N   GLU   260      -0.951   5.311  36.624  1.00  0.00           N  
ATOM   4148  CA  GLU   260      -0.722   5.596  38.004  1.00  0.00           C  
ATOM   4149  C   GLU   260       0.736   5.873  38.184  1.00  0.00           C  
ATOM   4150  O   GLU   260       1.115   6.759  38.951  1.00  0.00           O  
ATOM   4151  CB  GLU   260      -1.164   4.431  38.892  1.00  0.00           C  
ATOM   4152  CG  GLU   260      -1.095   4.718  40.385  1.00  0.00           C  
ATOM   4153  CD  GLU   260      -1.624   3.586  41.223  1.00  0.00           C  
ATOM   4154  OE1 GLU   260      -1.313   2.458  40.927  1.00  0.00           O  
ATOM   4155  OE2 GLU   260      -2.339   3.852  42.160  1.00  0.00           O  
ATOM   4156  H   GLU   260      -1.321   4.408  36.364  1.00  0.00           H  
ATOM   4157  HA  GLU   260      -1.306   6.475  38.277  1.00  0.00           H  
ATOM   4158 1HB  GLU   260      -2.193   4.160  38.651  1.00  0.00           H  
ATOM   4159 2HB  GLU   260      -0.540   3.561  38.689  1.00  0.00           H  
ATOM   4160 1HG  GLU   260      -0.057   4.904  40.661  1.00  0.00           H  
ATOM   4161 2HG  GLU   260      -1.667   5.620  40.598  1.00  0.00           H  
ATOM   4162  N   GLU   261       1.596   5.127  37.462  1.00  0.00           N  
ATOM   4163  CA  GLU   261       3.011   5.354  37.523  1.00  0.00           C  
ATOM   4164  C   GLU   261       3.361   6.748  37.099  1.00  0.00           C  
ATOM   4165  O   GLU   261       4.183   7.400  37.741  1.00  0.00           O  
ATOM   4166  CB  GLU   261       3.750   4.344  36.642  1.00  0.00           C  
ATOM   4167  CG  GLU   261       5.266   4.479  36.666  1.00  0.00           C  
ATOM   4168  CD  GLU   261       5.958   3.468  35.795  1.00  0.00           C  
ATOM   4169  OE1 GLU   261       5.280   2.710  35.144  1.00  0.00           O  
ATOM   4170  OE2 GLU   261       7.166   3.454  35.781  1.00  0.00           O  
ATOM   4171  H   GLU   261       1.241   4.392  36.867  1.00  0.00           H  
ATOM   4172  HA  GLU   261       3.338   5.224  38.555  1.00  0.00           H  
ATOM   4173 1HB  GLU   261       3.500   3.332  36.959  1.00  0.00           H  
ATOM   4174 2HB  GLU   261       3.421   4.454  35.608  1.00  0.00           H  
ATOM   4175 1HG  GLU   261       5.537   5.479  36.327  1.00  0.00           H  
ATOM   4176 2HG  GLU   261       5.614   4.367  37.692  1.00  0.00           H  
ATOM   4177  N   SER   262       2.743   7.260  36.019  1.00  0.00           N  
ATOM   4178  CA  SER   262       3.157   8.541  35.523  1.00  0.00           C  
ATOM   4179  C   SER   262       2.742   9.546  36.549  1.00  0.00           C  
ATOM   4180  O   SER   262       3.377  10.585  36.720  1.00  0.00           O  
ATOM   4181  CB  SER   262       2.526   8.846  34.179  1.00  0.00           C  
ATOM   4182  OG  SER   262       1.143   9.033  34.303  1.00  0.00           O  
ATOM   4183  H   SER   262       1.997   6.768  35.549  1.00  0.00           H  
ATOM   4184  HA  SER   262       4.240   8.529  35.396  1.00  0.00           H  
ATOM   4185 1HB  SER   262       2.980   9.743  33.759  1.00  0.00           H  
ATOM   4186 2HB  SER   262       2.724   8.026  33.489  1.00  0.00           H  
ATOM   4187  HG  SER   262       0.843   8.378  34.939  1.00  0.00           H  
ATOM   4188  N   ALA   263       1.636   9.236  37.244  1.00  0.00           N  
ATOM   4189  CA  ALA   263       1.028  10.046  38.261  1.00  0.00           C  
ATOM   4190  C   ALA   263       1.631   9.832  39.632  1.00  0.00           C  
ATOM   4191  O   ALA   263       1.129  10.392  40.602  1.00  0.00           O  
ATOM   4192  CB  ALA   263      -0.483   9.792  38.395  1.00  0.00           C  
ATOM   4193  H   ALA   263       1.218   8.348  37.008  1.00  0.00           H  
ATOM   4194  HA  ALA   263       1.198  11.092  38.007  1.00  0.00           H  
ATOM   4195 1HB  ALA   263      -0.891  10.431  39.179  1.00  0.00           H  
ATOM   4196 2HB  ALA   263      -0.975  10.018  37.449  1.00  0.00           H  
ATOM   4197 3HB  ALA   263      -0.655   8.748  38.653  1.00  0.00           H  
ATOM   4198  N   SER   264       2.684   8.997  39.776  1.00  0.00           N  
ATOM   4199  CA  SER   264       3.245   8.703  41.081  1.00  0.00           C  
ATOM   4200  C   SER   264       4.253   9.710  41.589  1.00  0.00           C  
ATOM   4201  O   SER   264       5.211  10.048  40.900  1.00  0.00           O  
ATOM   4202  CB  SER   264       3.897   7.334  41.042  1.00  0.00           C  
ATOM   4203  OG  SER   264       2.945   6.330  40.822  1.00  0.00           O  
ATOM   4204  H   SER   264       3.092   8.567  38.957  1.00  0.00           H  
ATOM   4205  HA  SER   264       2.436   8.696  41.812  1.00  0.00           H  
ATOM   4206 1HB  SER   264       4.645   7.310  40.251  1.00  0.00           H  
ATOM   4207 2HB  SER   264       4.412   7.151  41.984  1.00  0.00           H  
ATOM   4208  HG  SER   264       2.409   6.631  40.084  1.00  0.00           H  
ATOM   4209  N   PHE   265       4.027  10.209  42.843  1.00  0.00           N  
ATOM   4210  CA  PHE   265       4.908  11.104  43.569  1.00  0.00           C  
ATOM   4211  C   PHE   265       5.216  10.436  44.891  1.00  0.00           C  
ATOM   4212  O   PHE   265       4.330   9.857  45.516  1.00  0.00           O  
ATOM   4213  CB  PHE   265       4.266  12.474  43.791  1.00  0.00           C  
ATOM   4214  CG  PHE   265       3.908  13.189  42.519  1.00  0.00           C  
ATOM   4215  CD1 PHE   265       2.619  13.128  42.010  1.00  0.00           C  
ATOM   4216  CD2 PHE   265       4.860  13.923  41.828  1.00  0.00           C  
ATOM   4217  CE1 PHE   265       2.291  13.785  40.840  1.00  0.00           C  
ATOM   4218  CE2 PHE   265       4.534  14.582  40.658  1.00  0.00           C  
ATOM   4219  CZ  PHE   265       3.247  14.512  40.164  1.00  0.00           C  
ATOM   4220  H   PHE   265       3.164   9.911  43.275  1.00  0.00           H  
ATOM   4221  HA  PHE   265       5.816  11.248  42.981  1.00  0.00           H  
ATOM   4222 1HB  PHE   265       3.358  12.359  44.382  1.00  0.00           H  
ATOM   4223 2HB  PHE   265       4.947  13.108  44.357  1.00  0.00           H  
ATOM   4224  HD1 PHE   265       1.863  12.554  42.545  1.00  0.00           H  
ATOM   4225  HD2 PHE   265       5.877  13.978  42.219  1.00  0.00           H  
ATOM   4226  HE1 PHE   265       1.274  13.728  40.451  1.00  0.00           H  
ATOM   4227  HE2 PHE   265       5.292  15.158  40.126  1.00  0.00           H  
ATOM   4228  HZ  PHE   265       2.988  15.030  39.241  1.00  0.00           H  
ATOM   4229  N   ASP   266       6.477  10.539  45.381  1.00  0.00           N  
ATOM   4230  CA  ASP   266       6.888   9.833  46.575  1.00  0.00           C  
ATOM   4231  C   ASP   266       7.692  10.763  47.452  1.00  0.00           C  
ATOM   4232  O   ASP   266       8.374  11.652  46.951  1.00  0.00           O  
ATOM   4233  CB  ASP   266       7.714   8.593  46.225  1.00  0.00           C  
ATOM   4234  CG  ASP   266       6.952   7.600  45.356  1.00  0.00           C  
ATOM   4235  OD1 ASP   266       5.893   7.179  45.758  1.00  0.00           O  
ATOM   4236  OD2 ASP   266       7.437   7.272  44.299  1.00  0.00           O  
ATOM   4237  H   ASP   266       7.146  11.123  44.900  1.00  0.00           H  
ATOM   4238  HA  ASP   266       5.995   9.511  47.111  1.00  0.00           H  
ATOM   4239 1HB  ASP   266       8.619   8.895  45.697  1.00  0.00           H  
ATOM   4240 2HB  ASP   266       8.022   8.089  47.141  1.00  0.00           H  
ATOM   4241  N   LEU   267       7.606  10.583  48.796  1.00  0.00           N  
ATOM   4242  CA  LEU   267       8.360  11.354  49.762  1.00  0.00           C  
ATOM   4243  C   LEU   267       9.130  10.373  50.602  1.00  0.00           C  
ATOM   4244  O   LEU   267       8.554   9.446  51.174  1.00  0.00           O  
ATOM   4245  CB  LEU   267       7.439  12.211  50.639  1.00  0.00           C  
ATOM   4246  CG  LEU   267       8.128  12.978  51.776  1.00  0.00           C  
ATOM   4247  CD1 LEU   267       9.069  14.020  51.189  1.00  0.00           C  
ATOM   4248  CD2 LEU   267       7.075  13.628  52.661  1.00  0.00           C  
ATOM   4249  H   LEU   267       6.975   9.866  49.124  1.00  0.00           H  
ATOM   4250  HA  LEU   267       9.032  12.021  49.223  1.00  0.00           H  
ATOM   4251 1HB  LEU   267       6.936  12.940  50.006  1.00  0.00           H  
ATOM   4252 2HB  LEU   267       6.684  11.565  51.086  1.00  0.00           H  
ATOM   4253  HG  LEU   267       8.725  12.287  52.371  1.00  0.00           H  
ATOM   4254 1HD1 LEU   267       9.558  14.565  51.996  1.00  0.00           H  
ATOM   4255 2HD1 LEU   267       9.823  13.526  50.576  1.00  0.00           H  
ATOM   4256 3HD1 LEU   267       8.501  14.717  50.573  1.00  0.00           H  
ATOM   4257 1HD2 LEU   267       7.564  14.173  53.469  1.00  0.00           H  
ATOM   4258 2HD2 LEU   267       6.477  14.320  52.067  1.00  0.00           H  
ATOM   4259 3HD2 LEU   267       6.427  12.859  53.081  1.00  0.00           H  
ATOM   4260  N   THR   268      10.460  10.571  50.734  1.00  0.00           N  
ATOM   4261  CA  THR   268      11.246   9.676  51.540  1.00  0.00           C  
ATOM   4262  C   THR   268      12.423  10.407  52.095  1.00  0.00           C  
ATOM   4263  O   THR   268      13.000  11.296  51.472  1.00  0.00           O  
ATOM   4264  CB  THR   268      11.721   8.452  50.735  1.00  0.00           C  
ATOM   4265  OG1 THR   268      12.509   7.600  51.576  1.00  0.00           O  
ATOM   4266  CG2 THR   268      12.555   8.891  49.541  1.00  0.00           C  
ATOM   4267  H   THR   268      10.916  11.344  50.271  1.00  0.00           H  
ATOM   4268  HA  THR   268      10.628   9.319  52.364  1.00  0.00           H  
ATOM   4269  HB  THR   268      10.856   7.892  50.381  1.00  0.00           H  
ATOM   4270  HG1 THR   268      11.928   7.037  52.094  1.00  0.00           H  
ATOM   4271 1HG2 THR   268      12.881   8.013  48.983  1.00  0.00           H  
ATOM   4272 2HG2 THR   268      11.955   9.530  48.893  1.00  0.00           H  
ATOM   4273 3HG2 THR   268      13.426   9.444  49.889  1.00  0.00           H  
ATOM   4274  N   PRO   269      12.765  10.051  53.300  1.00  0.00           N  
ATOM   4275  CA  PRO   269      13.901  10.655  53.925  1.00  0.00           C  
ATOM   4276  C   PRO   269      15.125  10.539  53.073  1.00  0.00           C  
ATOM   4277  O   PRO   269      16.004  11.390  53.187  1.00  0.00           O  
ATOM   4278  CB  PRO   269      14.041   9.855  55.224  1.00  0.00           C  
ATOM   4279  CG  PRO   269      12.657   9.387  55.516  1.00  0.00           C  
ATOM   4280  CD  PRO   269      12.076   9.070  54.164  1.00  0.00           C  
ATOM   4281  HA  PRO   269      13.680  11.712  54.134  1.00  0.00           H  
ATOM   4282 1HB  PRO   269      14.751   9.027  55.082  1.00  0.00           H  
ATOM   4283 2HB  PRO   269      14.451  10.497  56.018  1.00  0.00           H  
ATOM   4284 1HG  PRO   269      12.684   8.511  56.181  1.00  0.00           H  
ATOM   4285 2HG  PRO   269      12.094  10.170  56.046  1.00  0.00           H  
ATOM   4286 1HD  PRO   269      12.321   8.033  53.892  1.00  0.00           H  
ATOM   4287 2HD  PRO   269      10.986   9.217  54.189  1.00  0.00           H  
ATOM   4288  N   HIS   270      15.210   9.506  52.215  1.00  0.00           N  
ATOM   4289  CA  HIS   270      16.381   9.334  51.400  1.00  0.00           C  
ATOM   4290  C   HIS   270      16.577  10.583  50.599  1.00  0.00           C  
ATOM   4291  O   HIS   270      17.690  11.102  50.492  1.00  0.00           O  
ATOM   4292  CB  HIS   270      16.251   8.120  50.474  1.00  0.00           C  
ATOM   4293  CG  HIS   270      17.330   8.035  49.439  1.00  0.00           C  
ATOM   4294  ND1 HIS   270      17.213   8.615  48.193  1.00  0.00           N  
ATOM   4295  CD2 HIS   270      18.545   7.439  49.464  1.00  0.00           C  
ATOM   4296  CE1 HIS   270      18.311   8.378  47.497  1.00  0.00           C  
ATOM   4297  NE2 HIS   270      19.134   7.667  48.245  1.00  0.00           N  
ATOM   4298  H   HIS   270      14.453   8.842  52.135  1.00  0.00           H  
ATOM   4299  HA  HIS   270      17.248   9.169  52.039  1.00  0.00           H  
ATOM   4300 1HB  HIS   270      16.275   7.206  51.068  1.00  0.00           H  
ATOM   4301 2HB  HIS   270      15.290   8.154  49.963  1.00  0.00           H  
ATOM   4302  HD1 HIS   270      16.462   9.196  47.880  1.00  0.00           H  
ATOM   4303  HD2 HIS   270      19.072   6.864  50.226  1.00  0.00           H  
ATOM   4304  HE1 HIS   270      18.415   8.756  46.480  1.00  0.00           H  
ATOM   4305  N   ASP   271      15.481  11.113  50.028  1.00  0.00           N  
ATOM   4306  CA  ASP   271      15.575  12.220  49.117  1.00  0.00           C  
ATOM   4307  C   ASP   271      15.817  13.463  49.911  1.00  0.00           C  
ATOM   4308  O   ASP   271      16.466  14.390  49.429  1.00  0.00           O  
ATOM   4309  CB  ASP   271      14.302  12.364  48.279  1.00  0.00           C  
ATOM   4310  CG  ASP   271      14.154  11.266  47.234  1.00  0.00           C  
ATOM   4311  OD1 ASP   271      15.048  10.462  47.114  1.00  0.00           O  
ATOM   4312  OD2 ASP   271      13.149  11.242  46.565  1.00  0.00           O  
ATOM   4313  H   ASP   271      14.573  10.727  50.241  1.00  0.00           H  
ATOM   4314  HA  ASP   271      16.410  12.041  48.440  1.00  0.00           H  
ATOM   4315 1HB  ASP   271      13.431  12.342  48.934  1.00  0.00           H  
ATOM   4316 2HB  ASP   271      14.307  13.329  47.772  1.00  0.00           H  
ATOM   4317  N   LEU   272      15.280  13.503  51.147  1.00  0.00           N  
ATOM   4318  CA  LEU   272      15.485  14.601  52.053  1.00  0.00           C  
ATOM   4319  C   LEU   272      16.928  14.657  52.477  1.00  0.00           C  
ATOM   4320  O   LEU   272      17.421  15.713  52.874  1.00  0.00           O  
ATOM   4321  CB  LEU   272      14.581  14.459  53.283  1.00  0.00           C  
ATOM   4322  CG  LEU   272      13.080  14.651  53.032  1.00  0.00           C  
ATOM   4323  CD1 LEU   272      12.306  14.339  54.306  1.00  0.00           C  
ATOM   4324  CD2 LEU   272      12.821  16.077  52.569  1.00  0.00           C  
ATOM   4325  H   LEU   272      14.710  12.723  51.441  1.00  0.00           H  
ATOM   4326  HA  LEU   272      15.229  15.526  51.538  1.00  0.00           H  
ATOM   4327 1HB  LEU   272      14.721  13.465  53.705  1.00  0.00           H  
ATOM   4328 2HB  LEU   272      14.888  15.194  54.028  1.00  0.00           H  
ATOM   4329  HG  LEU   272      12.748  13.954  52.261  1.00  0.00           H  
ATOM   4330 1HD1 LEU   272      11.240  14.476  54.127  1.00  0.00           H  
ATOM   4331 2HD1 LEU   272      12.495  13.307  54.602  1.00  0.00           H  
ATOM   4332 3HD1 LEU   272      12.629  15.011  55.100  1.00  0.00           H  
ATOM   4333 1HD2 LEU   272      11.753  16.213  52.389  1.00  0.00           H  
ATOM   4334 2HD2 LEU   272      13.151  16.775  53.339  1.00  0.00           H  
ATOM   4335 3HD2 LEU   272      13.371  16.266  51.647  1.00  0.00           H  
ATOM   4336  N   ALA   273      17.633  13.505  52.468  1.00  0.00           N  
ATOM   4337  CA  ALA   273      19.034  13.509  52.787  1.00  0.00           C  
ATOM   4338  C   ALA   273      19.754  14.107  51.627  1.00  0.00           C  
ATOM   4339  O   ALA   273      20.697  14.879  51.792  1.00  0.00           O  
ATOM   4340  CB  ALA   273      19.544  12.107  53.086  1.00  0.00           C  
ATOM   4341  H   ALA   273      17.184  12.630  52.238  1.00  0.00           H  
ATOM   4342  HA  ALA   273      19.177  14.123  53.677  1.00  0.00           H  
ATOM   4343 1HB  ALA   273      20.615  12.145  53.287  1.00  0.00           H  
ATOM   4344 2HB  ALA   273      19.026  11.709  53.958  1.00  0.00           H  
ATOM   4345 3HB  ALA   273      19.359  11.462  52.229  1.00  0.00           H  
ATOM   4346  N   SER   274      19.307  13.776  50.399  1.00  0.00           N  
ATOM   4347  CA  SER   274      19.954  14.368  49.273  1.00  0.00           C  
ATOM   4348  C   SER   274      19.394  15.740  49.351  1.00  0.00           C  
ATOM   4349  O   SER   274      18.484  16.013  50.099  1.00  0.00           O  
ATOM   4350  CB  SER   274      19.626  13.680  47.962  1.00  0.00           C  
ATOM   4351  OG  SER   274      18.302  13.934  47.580  1.00  0.00           O  
ATOM   4352  H   SER   274      18.543  13.134  50.246  1.00  0.00           H  
ATOM   4353  HA  SER   274      21.033  14.295  49.416  1.00  0.00           H  
ATOM   4354 1HB  SER   274      20.305  14.033  47.186  1.00  0.00           H  
ATOM   4355 2HB  SER   274      19.778  12.607  48.067  1.00  0.00           H  
ATOM   4356  HG  SER   274      17.829  14.145  48.388  1.00  0.00           H  
ATOM   4357  N   GLY   275      19.895  16.733  48.670  1.00  0.00           N  
ATOM   4358  CA  GLY   275      19.203  17.962  48.918  1.00  0.00           C  
ATOM   4359  C   GLY   275      19.949  18.614  50.032  1.00  0.00           C  
ATOM   4360  O   GLY   275      20.579  19.654  49.856  1.00  0.00           O  
ATOM   4361  H   GLY   275      20.673  16.727  48.026  1.00  0.00           H  
ATOM   4362 1HA  GLY   275      19.193  18.564  48.009  1.00  0.00           H  
ATOM   4363 2HA  GLY   275      18.166  17.750  49.174  1.00  0.00           H  
ATOM   4364  N   LEU   276      19.900  17.999  51.231  1.00  0.00           N  
ATOM   4365  CA  LEU   276      20.686  18.506  52.313  1.00  0.00           C  
ATOM   4366  C   LEU   276      22.094  18.490  51.834  1.00  0.00           C  
ATOM   4367  O   LEU   276      22.835  19.458  51.991  1.00  0.00           O  
ATOM   4368  CB  LEU   276      20.528  17.655  53.579  1.00  0.00           C  
ATOM   4369  CG  LEU   276      21.226  18.194  54.835  1.00  0.00           C  
ATOM   4370  CD1 LEU   276      20.518  17.667  56.076  1.00  0.00           C  
ATOM   4371  CD2 LEU   276      22.689  17.778  54.821  1.00  0.00           C  
ATOM   4372  H   LEU   276      19.319  17.186  51.384  1.00  0.00           H  
ATOM   4373  HA  LEU   276      20.348  19.516  52.542  1.00  0.00           H  
ATOM   4374 1HB  LEU   276      19.467  17.562  53.805  1.00  0.00           H  
ATOM   4375 2HB  LEU   276      20.925  16.660  53.381  1.00  0.00           H  
ATOM   4376  HG  LEU   276      21.158  19.282  54.849  1.00  0.00           H  
ATOM   4377 1HD1 LEU   276      21.014  18.050  56.968  1.00  0.00           H  
ATOM   4378 2HD1 LEU   276      19.479  17.996  56.070  1.00  0.00           H  
ATOM   4379 3HD1 LEU   276      20.555  16.578  56.080  1.00  0.00           H  
ATOM   4380 1HD2 LEU   276      23.185  18.161  55.712  1.00  0.00           H  
ATOM   4381 2HD2 LEU   276      22.757  16.690  54.807  1.00  0.00           H  
ATOM   4382 3HD2 LEU   276      23.174  18.183  53.932  1.00  0.00           H  
ATOM   4383  N   ASP   277      22.479  17.363  51.207  1.00  0.00           N  
ATOM   4384  CA  ASP   277      23.810  17.209  50.700  1.00  0.00           C  
ATOM   4385  C   ASP   277      24.097  18.343  49.773  1.00  0.00           C  
ATOM   4386  O   ASP   277      25.189  18.911  49.795  1.00  0.00           O  
ATOM   4387  CB  ASP   277      23.978  15.872  49.973  1.00  0.00           C  
ATOM   4388  CG  ASP   277      23.994  14.681  50.921  1.00  0.00           C  
ATOM   4389  OD1 ASP   277      24.191  14.883  52.096  1.00  0.00           O  
ATOM   4390  OD2 ASP   277      23.808  13.579  50.461  1.00  0.00           O  
ATOM   4391  H   ASP   277      21.818  16.608  51.090  1.00  0.00           H  
ATOM   4392  HA  ASP   277      24.505  17.230  51.540  1.00  0.00           H  
ATOM   4393 1HB  ASP   277      23.164  15.741  49.261  1.00  0.00           H  
ATOM   4394 2HB  ASP   277      24.910  15.880  49.408  1.00  0.00           H  
ATOM   4395  N   VAL   278      23.108  18.723  48.940  1.00  0.00           N  
ATOM   4396  CA  VAL   278      23.385  19.757  47.985  1.00  0.00           C  
ATOM   4397  C   VAL   278      23.619  21.023  48.740  1.00  0.00           C  
ATOM   4398  O   VAL   278      24.476  21.829  48.376  1.00  0.00           O  
ATOM   4399  CB  VAL   278      22.216  19.937  46.999  1.00  0.00           C  
ATOM   4400  CG1 VAL   278      22.503  21.077  46.034  1.00  0.00           C  
ATOM   4401  CG2 VAL   278      21.972  18.640  46.243  1.00  0.00           C  
ATOM   4402  H   VAL   278      22.187  18.309  48.964  1.00  0.00           H  
ATOM   4403  HA  VAL   278      24.271  19.474  47.416  1.00  0.00           H  
ATOM   4404  HB  VAL   278      21.319  20.207  47.557  1.00  0.00           H  
ATOM   4405 1HG1 VAL   278      21.666  21.191  45.344  1.00  0.00           H  
ATOM   4406 2HG1 VAL   278      22.639  22.002  46.594  1.00  0.00           H  
ATOM   4407 3HG1 VAL   278      23.410  20.857  45.470  1.00  0.00           H  
ATOM   4408 1HG2 VAL   278      21.143  18.774  45.548  1.00  0.00           H  
ATOM   4409 2HG2 VAL   278      22.870  18.367  45.689  1.00  0.00           H  
ATOM   4410 3HG2 VAL   278      21.727  17.847  46.950  1.00  0.00           H  
ATOM   4411  N   ILE   279      22.861  21.227  49.833  1.00  0.00           N  
ATOM   4412  CA  ILE   279      22.978  22.460  50.558  1.00  0.00           C  
ATOM   4413  C   ILE   279      24.364  22.599  51.100  1.00  0.00           C  
ATOM   4414  O   ILE   279      24.923  23.696  51.112  1.00  0.00           O  
ATOM   4415  CB  ILE   279      21.958  22.533  51.709  1.00  0.00           C  
ATOM   4416  CG1 ILE   279      20.536  22.651  51.156  1.00  0.00           C  
ATOM   4417  CG2 ILE   279      22.275  23.703  52.627  1.00  0.00           C  
ATOM   4418  CD1 ILE   279      19.457  22.431  52.192  1.00  0.00           C  
ATOM   4419  H   ILE   279      22.209  20.526  50.155  1.00  0.00           H  
ATOM   4420  HA  ILE   279      22.778  23.284  49.874  1.00  0.00           H  
ATOM   4421  HB  ILE   279      21.996  21.610  52.287  1.00  0.00           H  
ATOM   4422 1HG1 ILE   279      20.396  23.641  50.723  1.00  0.00           H  
ATOM   4423 2HG1 ILE   279      20.394  21.922  50.358  1.00  0.00           H  
ATOM   4424 1HG2 ILE   279      21.545  23.740  53.435  1.00  0.00           H  
ATOM   4425 2HG2 ILE   279      23.273  23.577  53.046  1.00  0.00           H  
ATOM   4426 3HG2 ILE   279      22.235  24.633  52.059  1.00  0.00           H  
ATOM   4427 1HD1 ILE   279      18.478  22.530  51.724  1.00  0.00           H  
ATOM   4428 2HD1 ILE   279      19.558  21.430  52.615  1.00  0.00           H  
ATOM   4429 3HD1 ILE   279      19.557  23.171  52.984  1.00  0.00           H  
ATOM   4430  N   ASP   280      24.971  21.488  51.550  1.00  0.00           N  
ATOM   4431  CA  ASP   280      26.256  21.590  52.175  1.00  0.00           C  
ATOM   4432  C   ASP   280      27.252  21.778  51.086  1.00  0.00           C  
ATOM   4433  O   ASP   280      28.233  22.507  51.237  1.00  0.00           O  
ATOM   4434  CB  ASP   280      26.588  20.345  53.002  1.00  0.00           C  
ATOM   4435  CG  ASP   280      25.755  20.238  54.272  1.00  0.00           C  
ATOM   4436  OD1 ASP   280      25.139  21.211  54.639  1.00  0.00           O  
ATOM   4437  OD2 ASP   280      25.743  19.185  54.863  1.00  0.00           O  
ATOM   4438  H   ASP   280      24.540  20.580  51.458  1.00  0.00           H  
ATOM   4439  HA  ASP   280      26.246  22.448  52.848  1.00  0.00           H  
ATOM   4440 1HB  ASP   280      26.421  19.453  52.399  1.00  0.00           H  
ATOM   4441 2HB  ASP   280      27.643  20.362  53.277  1.00  0.00           H  
ATOM   4442  N   GLN   281      26.997  21.125  49.941  1.00  0.00           N  
ATOM   4443  CA  GLN   281      27.938  21.134  48.828  1.00  0.00           C  
ATOM   4444  C   GLN   281      28.210  22.554  48.348  1.00  0.00           C  
ATOM   4445  O   GLN   281      29.352  22.916  48.063  1.00  0.00           O  
ATOM   4446  CB  GLN   281      27.408  20.284  47.670  1.00  0.00           C  
ATOM   4447  CG  GLN   281      28.380  20.133  46.512  1.00  0.00           C  
ATOM   4448  CD  GLN   281      29.627  19.362  46.900  1.00  0.00           C  
ATOM   4449  OE1 GLN   281      29.553  18.338  47.585  1.00  0.00           O  
ATOM   4450  NE2 GLN   281      30.783  19.850  46.464  1.00  0.00           N  
ATOM   4451  H   GLN   281      26.131  20.614  49.848  1.00  0.00           H  
ATOM   4452  HA  GLN   281      28.882  20.708  49.169  1.00  0.00           H  
ATOM   4453 1HB  GLN   281      27.162  19.286  48.035  1.00  0.00           H  
ATOM   4454 2HB  GLN   281      26.491  20.727  47.284  1.00  0.00           H  
ATOM   4455 1HG  GLN   281      27.884  19.597  45.703  1.00  0.00           H  
ATOM   4456 2HG  GLN   281      28.682  21.124  46.174  1.00  0.00           H  
ATOM   4457 1HE2 GLN   281      31.640  19.383  46.688  1.00  0.00           H  
ATOM   4458 2HE2 GLN   281      30.798  20.683  45.911  1.00  0.00           H  
ATOM   4459  N   VAL   282      27.154  23.356  48.261  1.00  0.00           N  
ATOM   4460  CA  VAL   282      27.283  24.750  47.854  1.00  0.00           C  
ATOM   4461  C   VAL   282      27.955  25.581  48.939  1.00  0.00           C  
ATOM   4462  O   VAL   282      28.742  26.481  48.647  1.00  0.00           O  
ATOM   4463  CB  VAL   282      25.897  25.345  47.540  1.00  0.00           C  
ATOM   4464  CG1 VAL   282      26.005  26.841  47.286  1.00  0.00           C  
ATOM   4465  CG2 VAL   282      25.289  24.636  46.340  1.00  0.00           C  
ATOM   4466  H   VAL   282      26.239  22.990  48.482  1.00  0.00           H  
ATOM   4467  HA  VAL   282      27.894  24.793  46.952  1.00  0.00           H  
ATOM   4468  HB  VAL   282      25.250  25.212  48.408  1.00  0.00           H  
ATOM   4469 1HG1 VAL   282      25.016  27.245  47.066  1.00  0.00           H  
ATOM   4470 2HG1 VAL   282      26.408  27.332  48.171  1.00  0.00           H  
ATOM   4471 3HG1 VAL   282      26.665  27.019  46.438  1.00  0.00           H  
ATOM   4472 1HG2 VAL   282      24.309  25.061  46.124  1.00  0.00           H  
ATOM   4473 2HG2 VAL   282      25.939  24.764  45.474  1.00  0.00           H  
ATOM   4474 3HG2 VAL   282      25.183  23.574  46.560  1.00  0.00           H  
ATOM   4475  N   LEU   283      27.639  25.274  50.193  1.00  0.00           N  
ATOM   4476  CA  LEU   283      28.255  25.953  51.326  1.00  0.00           C  
ATOM   4477  C   LEU   283      29.758  25.708  51.365  1.00  0.00           C  
ATOM   4478  O   LEU   283      30.534  26.602  51.704  1.00  0.00           O  
ATOM   4479  CB  LEU   283      27.620  25.478  52.639  1.00  0.00           C  
ATOM   4480  CG  LEU   283      26.174  25.931  52.880  1.00  0.00           C  
ATOM   4481  CD1 LEU   283      25.624  25.237  54.119  1.00  0.00           C  
ATOM   4482  CD2 LEU   283      26.136  27.444  53.039  1.00  0.00           C  
ATOM   4483  H   LEU   283      26.955  24.551  50.365  1.00  0.00           H  
ATOM   4484  HA  LEU   283      28.085  27.024  51.222  1.00  0.00           H  
ATOM   4485 1HB  LEU   283      27.633  24.389  52.656  1.00  0.00           H  
ATOM   4486 2HB  LEU   283      28.224  25.841  53.470  1.00  0.00           H  
ATOM   4487  HG  LEU   283      25.555  25.639  52.032  1.00  0.00           H  
ATOM   4488 1HD1 LEU   283      24.597  25.559  54.290  1.00  0.00           H  
ATOM   4489 2HD1 LEU   283      25.645  24.157  53.970  1.00  0.00           H  
ATOM   4490 3HD1 LEU   283      26.235  25.497  54.983  1.00  0.00           H  
ATOM   4491 1HD2 LEU   283      25.109  27.766  53.210  1.00  0.00           H  
ATOM   4492 2HD2 LEU   283      26.754  27.736  53.888  1.00  0.00           H  
ATOM   4493 3HD2 LEU   283      26.518  27.914  52.133  1.00  0.00           H  
ATOM   4494  N   GLU   284      30.164  24.492  51.015  1.00  0.00           N  
ATOM   4495  CA  GLU   284      31.574  24.123  51.023  1.00  0.00           C  
ATOM   4496  C   GLU   284      32.316  24.759  49.854  1.00  0.00           C  
ATOM   4497  O   GLU   284      33.446  25.224  50.004  1.00  0.00           O  
ATOM   4498  CB  GLU   284      31.727  22.601  50.969  1.00  0.00           C  
ATOM   4499  CG  GLU   284      31.301  21.881  52.240  1.00  0.00           C  
ATOM   4500  CD  GLU   284      31.442  20.387  52.141  1.00  0.00           C  
ATOM   4501  OE1 GLU   284      31.775  19.910  51.083  1.00  0.00           O  
ATOM   4502  OE2 GLU   284      31.216  19.723  53.125  1.00  0.00           O  
ATOM   4503  H   GLU   284      29.477  23.806  50.737  1.00  0.00           H  
ATOM   4504  HA  GLU   284      32.022  24.487  51.948  1.00  0.00           H  
ATOM   4505 1HB  GLU   284      31.134  22.205  50.144  1.00  0.00           H  
ATOM   4506 2HB  GLU   284      32.769  22.347  50.774  1.00  0.00           H  
ATOM   4507 1HG  GLU   284      31.911  22.238  53.069  1.00  0.00           H  
ATOM   4508 2HG  GLU   284      30.263  22.130  52.455  1.00  0.00           H  
ATOM   4509  N   GLU   285      31.674  24.778  48.692  1.00  0.00           N  
ATOM   4510  CA  GLU   285      32.268  25.366  47.497  1.00  0.00           C  
ATOM   4511  C   GLU   285      32.307  26.886  47.592  1.00  0.00           C  
ATOM   4512  O   GLU   285      31.520  27.492  48.318  1.00  0.00           O  
ATOM   4513  CB  GLU   285      31.489  24.943  46.250  1.00  0.00           C  
ATOM   4514  CG  GLU   285      31.616  23.467  45.900  1.00  0.00           C  
ATOM   4515  CD  GLU   285      30.810  23.081  44.691  1.00  0.00           C  
ATOM   4516  OE1 GLU   285      30.389  23.959  43.976  1.00  0.00           O  
ATOM   4517  OE2 GLU   285      30.615  21.907  44.482  1.00  0.00           O  
ATOM   4518  H   GLU   285      30.750  24.374  48.633  1.00  0.00           H  
ATOM   4519  HA  GLU   285      33.294  25.005  47.408  1.00  0.00           H  
ATOM   4520 1HB  GLU   285      30.431  25.164  46.390  1.00  0.00           H  
ATOM   4521 2HB  GLU   285      31.834  25.521  45.392  1.00  0.00           H  
ATOM   4522 1HG  GLU   285      32.664  23.238  45.712  1.00  0.00           H  
ATOM   4523 2HG  GLU   285      31.290  22.873  46.753  1.00  0.00           H  
ATOM   4524  N   GLN   286      33.294  27.499  46.904  1.00  0.00           N  
ATOM   4525  CA  GLN   286      33.221  28.939  46.686  1.00  0.00           C  
ATOM   4526  C   GLN   286      32.088  29.296  45.733  1.00  0.00           C  
ATOM   4527  O   GLN   286      31.873  28.619  44.727  1.00  0.00           O  
ATOM   4528  CB  GLN   286      34.550  29.466  46.138  1.00  0.00           C  
ATOM   4529  CG  GLN   286      35.705  29.382  47.121  1.00  0.00           C  
ATOM   4530  CD  GLN   286      36.989  29.959  46.555  1.00  0.00           C  
ATOM   4531  OE1 GLN   286      37.183  30.002  45.337  1.00  0.00           O  
ATOM   4532  NE2 GLN   286      37.876  30.405  47.438  1.00  0.00           N  
ATOM   4533  H   GLN   286      34.090  26.988  46.551  1.00  0.00           H  
ATOM   4534  HA  GLN   286      33.021  29.424  47.642  1.00  0.00           H  
ATOM   4535 1HB  GLN   286      34.825  28.903  45.247  1.00  0.00           H  
ATOM   4536 2HB  GLN   286      34.434  30.509  45.844  1.00  0.00           H  
ATOM   4537 1HG  GLN   286      35.446  29.942  48.020  1.00  0.00           H  
ATOM   4538 2HG  GLN   286      35.881  28.336  47.370  1.00  0.00           H  
ATOM   4539 1HE2 GLN   286      38.742  30.796  47.124  1.00  0.00           H  
ATOM   4540 2HE2 GLN   286      37.679  30.350  48.417  1.00  0.00           H  
ATOM   4541  N   THR   287      31.364  30.363  46.055  1.00  0.00           N  
ATOM   4542  CA  THR   287      30.187  30.750  45.287  1.00  0.00           C  
ATOM   4543  C   THR   287      30.579  31.330  43.934  1.00  0.00           C  
ATOM   4544  O   THR   287      31.732  31.702  43.717  1.00  0.00           O  
ATOM   4545  CB  THR   287      29.333  31.773  46.059  1.00  0.00           C  
ATOM   4546  OG1 THR   287      30.070  32.992  46.219  1.00  0.00           O  
ATOM   4547  CG2 THR   287      28.959  31.228  47.429  1.00  0.00           C  
ATOM   4548  H   THR   287      31.636  30.919  46.853  1.00  0.00           H  
ATOM   4549  HA  THR   287      29.581  29.861  45.109  1.00  0.00           H  
ATOM   4550  HB  THR   287      28.423  31.985  45.498  1.00  0.00           H  
ATOM   4551  HG1 THR   287      29.904  33.353  47.093  1.00  0.00           H  
ATOM   4552 1HG2 THR   287      28.355  31.964  47.961  1.00  0.00           H  
ATOM   4553 2HG2 THR   287      28.388  30.307  47.311  1.00  0.00           H  
ATOM   4554 3HG2 THR   287      29.864  31.023  47.999  1.00  0.00           H  
ATOM   4555  N   LYS   288      29.612  31.403  43.025  1.00  0.00           N  
ATOM   4556  CA  LYS   288      29.835  32.007  41.717  1.00  0.00           C  
ATOM   4557  C   LYS   288      30.217  33.476  41.845  1.00  0.00           C  
ATOM   4558  O   LYS   288      31.073  33.971  41.112  1.00  0.00           O  
ATOM   4559  CB  LYS   288      28.589  31.862  40.841  1.00  0.00           C  
ATOM   4560  CG  LYS   288      28.741  32.424  39.434  1.00  0.00           C  
ATOM   4561  CD  LYS   288      29.760  31.632  38.629  1.00  0.00           C  
ATOM   4562  CE  LYS   288      29.769  32.062  37.169  1.00  0.00           C  
ATOM   4563  NZ  LYS   288      30.688  31.228  36.348  1.00  0.00           N  
ATOM   4564  H   LYS   288      28.699  31.032  43.246  1.00  0.00           H  
ATOM   4565  HA  LYS   288      30.663  31.488  41.233  1.00  0.00           H  
ATOM   4566 1HB  LYS   288      28.327  30.807  40.753  1.00  0.00           H  
ATOM   4567 2HB  LYS   288      27.750  32.370  41.315  1.00  0.00           H  
ATOM   4568 1HG  LYS   288      27.779  32.389  38.922  1.00  0.00           H  
ATOM   4569 2HG  LYS   288      29.064  33.463  39.490  1.00  0.00           H  
ATOM   4570 1HD  LYS   288      30.755  31.784  39.050  1.00  0.00           H  
ATOM   4571 2HD  LYS   288      29.520  30.570  38.682  1.00  0.00           H  
ATOM   4572 1HE  LYS   288      28.763  31.983  36.760  1.00  0.00           H  
ATOM   4573 2HE  LYS   288      30.085  33.103  37.099  1.00  0.00           H  
ATOM   4574 1HZ  LYS   288      30.666  31.544  35.390  1.00  0.00           H  
ATOM   4575 2HZ  LYS   288      31.629  31.309  36.708  1.00  0.00           H  
ATOM   4576 3HZ  LYS   288      30.394  30.262  36.390  1.00  0.00           H  
ATOM   4577  N   ALA   289      29.577  34.168  42.782  1.00  0.00           N  
ATOM   4578  CA  ALA   289      29.885  35.569  43.042  1.00  0.00           C  
ATOM   4579  C   ALA   289      31.317  35.737  43.533  1.00  0.00           C  
ATOM   4580  O   ALA   289      32.026  36.649  43.107  1.00  0.00           O  
ATOM   4581  CB  ALA   289      28.908  36.146  44.056  1.00  0.00           C  
ATOM   4582  H   ALA   289      28.860  33.712  43.327  1.00  0.00           H  
ATOM   4583  HA  ALA   289      29.786  36.118  42.106  1.00  0.00           H  
ATOM   4584 1HB  ALA   289      29.150  37.193  44.241  1.00  0.00           H  
ATOM   4585 2HB  ALA   289      27.892  36.072  43.666  1.00  0.00           H  
ATOM   4586 3HB  ALA   289      28.979  35.588  44.989  1.00  0.00           H  
ATOM   4587  N   ALA   290      31.737  34.852  44.430  1.00  0.00           N  
ATOM   4588  CA  ALA   290      33.093  34.889  44.966  1.00  0.00           C  
ATOM   4589  C   ALA   290      34.126  34.694  43.864  1.00  0.00           C  
ATOM   4590  O   ALA   290      35.189  35.316  43.879  1.00  0.00           O  
ATOM   4591  CB  ALA   290      33.265  33.831  46.046  1.00  0.00           C  
ATOM   4592  H   ALA   290      31.101  34.136  44.750  1.00  0.00           H  
ATOM   4593  HA  ALA   290      33.256  35.873  45.407  1.00  0.00           H  
ATOM   4594 1HB  ALA   290      34.282  33.871  46.436  1.00  0.00           H  
ATOM   4595 2HB  ALA   290      32.558  34.018  46.855  1.00  0.00           H  
ATOM   4596 3HB  ALA   290      33.078  32.845  45.622  1.00  0.00           H  
ATOM   4597  N   GLN   291      33.808  33.827  42.909  1.00  0.00           N  
ATOM   4598  CA  GLN   291      34.729  33.513  41.823  1.00  0.00           C  
ATOM   4599  C   GLN   291      34.417  34.338  40.581  1.00  0.00           C  
ATOM   4600  O   GLN   291      34.993  34.117  39.516  1.00  0.00           O  
ATOM   4601  CB  GLN   291      34.671  32.020  41.486  1.00  0.00           C  
ATOM   4602  CG  GLN   291      35.136  31.110  42.610  1.00  0.00           C  
ATOM   4603  CD  GLN   291      35.230  29.659  42.179  1.00  0.00           C  
ATOM   4604  OE1 GLN   291      34.585  29.241  41.213  1.00  0.00           O  
ATOM   4605  NE2 GLN   291      36.034  28.881  42.894  1.00  0.00           N  
ATOM   4606  H   GLN   291      32.906  33.373  42.936  1.00  0.00           H  
ATOM   4607  HA  GLN   291      35.740  33.759  42.144  1.00  0.00           H  
ATOM   4608 1HB  GLN   291      33.648  31.744  41.231  1.00  0.00           H  
ATOM   4609 2HB  GLN   291      35.292  31.820  40.613  1.00  0.00           H  
ATOM   4610 1HG  GLN   291      36.123  31.433  42.940  1.00  0.00           H  
ATOM   4611 2HG  GLN   291      34.426  31.177  43.435  1.00  0.00           H  
ATOM   4612 1HE2 GLN   291      36.137  27.914  42.657  1.00  0.00           H  
ATOM   4613 2HE2 GLN   291      36.538  29.261  43.670  1.00  0.00           H  
ATOM   4614  N   GLN   292      33.501  35.290  40.724  1.00  0.00           N  
ATOM   4615  CA  GLN   292      33.074  36.117  39.602  1.00  0.00           C  
ATOM   4616  C   GLN   292      34.151  37.122  39.215  1.00  0.00           C  
ATOM   4617  O   GLN   292      34.272  37.500  38.050  1.00  0.00           O  
ATOM   4618  CB  GLN   292      31.773  36.850  39.941  1.00  0.00           C  
ATOM   4619  CG  GLN   292      31.207  37.674  38.797  1.00  0.00           C  
ATOM   4620  CD  GLN   292      30.811  36.820  37.608  1.00  0.00           C  
ATOM   4621  OE1 GLN   292      30.110  35.814  37.754  1.00  0.00           O  
ATOM   4622  NE2 GLN   292      31.259  37.214  36.422  1.00  0.00           N  
ATOM   4623  H   GLN   292      33.091  35.446  41.634  1.00  0.00           H  
ATOM   4624  HA  GLN   292      32.895  35.469  38.744  1.00  0.00           H  
ATOM   4625 1HB  GLN   292      31.015  36.126  40.242  1.00  0.00           H  
ATOM   4626 2HB  GLN   292      31.941  37.518  40.786  1.00  0.00           H  
ATOM   4627 1HG  GLN   292      30.320  38.203  39.148  1.00  0.00           H  
ATOM   4628 2HG  GLN   292      31.962  38.388  38.469  1.00  0.00           H  
ATOM   4629 1HE2 GLN   292      31.030  36.690  35.600  1.00  0.00           H  
ATOM   4630 2HE2 GLN   292      31.825  38.036  36.349  1.00  0.00           H  
ATOM   4631  N   GLY   293      34.933  37.551  40.200  1.00  0.00           N  
ATOM   4632  CA  GLY   293      35.956  38.566  39.979  1.00  0.00           C  
ATOM   4633  C   GLY   293      35.341  39.956  39.882  1.00  0.00           C  
ATOM   4634  O   GLY   293      35.918  40.860  39.277  1.00  0.00           O  
ATOM   4635  H   GLY   293      34.816  37.164  41.126  1.00  0.00           H  
ATOM   4636 1HA  GLY   293      36.677  38.540  40.796  1.00  0.00           H  
ATOM   4637 2HA  GLY   293      36.500  38.341  39.063  1.00  0.00           H  
ATOM   4638  N   GLU   294      34.166  40.121  40.481  1.00  0.00           N  
ATOM   4639  CA  GLU   294      33.472  41.403  40.466  1.00  0.00           C  
ATOM   4640  C   GLU   294      32.973  41.776  41.856  1.00  0.00           C  
ATOM   4641  O   GLU   294      31.772  41.746  42.124  1.00  0.00           O  
ATOM   4642  CB  GLU   294      32.297  41.362  39.486  1.00  0.00           C  
ATOM   4643  CG  GLU   294      32.698  41.161  38.032  1.00  0.00           C  
ATOM   4644  CD  GLU   294      31.525  41.185  37.092  1.00  0.00           C  
ATOM   4645  OE1 GLU   294      30.417  41.298  37.559  1.00  0.00           O  
ATOM   4646  OE2 GLU   294      31.737  41.089  35.906  1.00  0.00           O  
ATOM   4647  H   GLU   294      33.744  39.339  40.959  1.00  0.00           H  
ATOM   4648  HA  GLU   294      34.173  42.172  40.139  1.00  0.00           H  
ATOM   4649 1HB  GLU   294      31.622  40.552  39.762  1.00  0.00           H  
ATOM   4650 2HB  GLU   294      31.735  42.294  39.552  1.00  0.00           H  
ATOM   4651 1HG  GLU   294      33.394  41.949  37.745  1.00  0.00           H  
ATOM   4652 2HG  GLU   294      33.214  40.206  37.937  1.00  0.00           H  
ATOM   4653  N   PRO   295      33.903  42.127  42.738  1.00  0.00           N  
ATOM   4654  CA  PRO   295      33.569  42.425  44.126  1.00  0.00           C  
ATOM   4655  C   PRO   295      32.840  43.758  44.242  1.00  0.00           C  
ATOM   4656  O   PRO   295      33.166  44.718  43.544  1.00  0.00           O  
ATOM   4657  CB  PRO   295      34.939  42.469  44.809  1.00  0.00           C  
ATOM   4658  CG  PRO   295      35.881  42.843  43.715  1.00  0.00           C  
ATOM   4659  CD  PRO   295      35.350  42.126  42.503  1.00  0.00           C  
ATOM   4660  HA  PRO   295      32.951  41.611  44.533  1.00  0.00           H  
ATOM   4661 1HB  PRO   295      34.927  43.200  45.630  1.00  0.00           H  
ATOM   4662 2HB  PRO   295      35.169  41.490  45.254  1.00  0.00           H  
ATOM   4663 1HG  PRO   295      35.899  43.935  43.587  1.00  0.00           H  
ATOM   4664 2HG  PRO   295      36.905  42.536  43.975  1.00  0.00           H  
ATOM   4665 1HD  PRO   295      35.616  42.691  41.597  1.00  0.00           H  
ATOM   4666 2HD  PRO   295      35.770  41.110  42.464  1.00  0.00           H  
ATOM   4667  N   HIS   296      31.852  43.811  45.129  1.00  0.00           N  
ATOM   4668  CA  HIS   296      31.094  45.035  45.359  1.00  0.00           C  
ATOM   4669  C   HIS   296      31.006  45.359  46.844  1.00  0.00           C  
ATOM   4670  O   HIS   296      31.127  44.473  47.691  1.00  0.00           O  
ATOM   4671  CB  HIS   296      29.683  44.915  44.772  1.00  0.00           C  
ATOM   4672  CG  HIS   296      29.646  44.977  43.277  1.00  0.00           C  
ATOM   4673  ND1 HIS   296      29.972  43.899  42.480  1.00  0.00           N  
ATOM   4674  CD2 HIS   296      29.322  45.985  42.434  1.00  0.00           C  
ATOM   4675  CE1 HIS   296      29.850  44.243  41.209  1.00  0.00           C  
ATOM   4676  NE2 HIS   296      29.457  45.503  41.155  1.00  0.00           N  
ATOM   4677  H   HIS   296      31.621  42.983  45.658  1.00  0.00           H  
ATOM   4678  HA  HIS   296      31.593  45.870  44.868  1.00  0.00           H  
ATOM   4679 1HB  HIS   296      29.238  43.970  45.086  1.00  0.00           H  
ATOM   4680 2HB  HIS   296      29.058  45.718  45.163  1.00  0.00           H  
ATOM   4681  HD1 HIS   296      30.186  42.974  42.795  1.00  0.00           H  
ATOM   4682  HD2 HIS   296      29.004  47.015  42.598  1.00  0.00           H  
ATOM   4683  HE1 HIS   296      30.063  43.526  40.417  1.00  0.00           H  
ATOM   4684  N   PRO   297      30.796  46.633  47.156  1.00  0.00           N  
ATOM   4685  CA  PRO   297      30.660  47.072  48.539  1.00  0.00           C  
ATOM   4686  C   PRO   297      29.622  46.240  49.281  1.00  0.00           C  
ATOM   4687  O   PRO   297      29.805  45.900  50.451  1.00  0.00           O  
ATOM   4688  CB  PRO   297      30.217  48.531  48.397  1.00  0.00           C  
ATOM   4689  CG  PRO   297      30.835  48.977  47.116  1.00  0.00           C  
ATOM   4690  CD  PRO   297      30.718  47.782  46.208  1.00  0.00           C  
ATOM   4691  HA  PRO   297      31.638  47.004  49.038  1.00  0.00           H  
ATOM   4692 1HB  PRO   297      29.118  48.592  48.384  1.00  0.00           H  
ATOM   4693 2HB  PRO   297      30.561  49.115  49.263  1.00  0.00           H  
ATOM   4694 1HG  PRO   297      30.306  49.859  46.726  1.00  0.00           H  
ATOM   4695 2HG  PRO   297      31.879  49.282  47.283  1.00  0.00           H  
ATOM   4696 1HD  PRO   297      29.753  47.814  45.682  1.00  0.00           H  
ATOM   4697 2HD  PRO   297      31.552  47.784  45.490  1.00  0.00           H  
ATOM   4698  N   GLU   298      28.532  45.914  48.595  1.00  0.00           N  
ATOM   4699  CA  GLU   298      27.475  45.097  49.179  1.00  0.00           C  
ATOM   4700  C   GLU   298      27.943  43.664  49.399  1.00  0.00           C  
ATOM   4701  O   GLU   298      27.638  43.051  50.422  1.00  0.00           O  
ATOM   4702  CB  GLU   298      26.236  45.106  48.281  1.00  0.00           C  
ATOM   4703  CG  GLU   298      25.514  46.445  48.219  1.00  0.00           C  
ATOM   4704  CD  GLU   298      24.344  46.436  47.276  1.00  0.00           C  
ATOM   4705  OE1 GLU   298      24.169  45.461  46.585  1.00  0.00           O  
ATOM   4706  OE2 GLU   298      23.624  47.406  47.245  1.00  0.00           O  
ATOM   4707  H   GLU   298      28.433  46.240  47.645  1.00  0.00           H  
ATOM   4708  HA  GLU   298      27.207  45.519  50.148  1.00  0.00           H  
ATOM   4709 1HB  GLU   298      26.520  44.832  47.265  1.00  0.00           H  
ATOM   4710 2HB  GLU   298      25.524  44.360  48.634  1.00  0.00           H  
ATOM   4711 1HG  GLU   298      25.160  46.702  49.217  1.00  0.00           H  
ATOM   4712 2HG  GLU   298      26.221  47.213  47.906  1.00  0.00           H  
ATOM   4713  N   PHE   299      28.686  43.135  48.433  1.00  0.00           N  
ATOM   4714  CA  PHE   299      29.277  41.808  48.560  1.00  0.00           C  
ATOM   4715  C   PHE   299      30.224  41.739  49.752  1.00  0.00           C  
ATOM   4716  O   PHE   299      30.231  40.757  50.494  1.00  0.00           O  
ATOM   4717  CB  PHE   299      30.030  41.434  47.282  1.00  0.00           C  
ATOM   4718  CG  PHE   299      30.642  40.063  47.320  1.00  0.00           C  
ATOM   4719  CD1 PHE   299      29.861  38.932  47.132  1.00  0.00           C  
ATOM   4720  CD2 PHE   299      32.001  39.900  47.543  1.00  0.00           C  
ATOM   4721  CE1 PHE   299      30.423  37.671  47.166  1.00  0.00           C  
ATOM   4722  CE2 PHE   299      32.567  38.640  47.577  1.00  0.00           C  
ATOM   4723  CZ  PHE   299      31.776  37.524  47.388  1.00  0.00           C  
ATOM   4724  H   PHE   299      28.846  43.666  47.589  1.00  0.00           H  
ATOM   4725  HA  PHE   299      28.475  41.086  48.718  1.00  0.00           H  
ATOM   4726 1HB  PHE   299      29.349  41.479  46.433  1.00  0.00           H  
ATOM   4727 2HB  PHE   299      30.824  42.157  47.103  1.00  0.00           H  
ATOM   4728  HD1 PHE   299      28.791  39.048  46.955  1.00  0.00           H  
ATOM   4729  HD2 PHE   299      32.626  40.782  47.692  1.00  0.00           H  
ATOM   4730  HE1 PHE   299      29.797  36.791  47.018  1.00  0.00           H  
ATOM   4731  HE2 PHE   299      33.636  38.526  47.753  1.00  0.00           H  
ATOM   4732  HZ  PHE   299      32.220  36.530  47.417  1.00  0.00           H  
ATOM   4733  N   SER   300      31.021  42.786  49.929  1.00  0.00           N  
ATOM   4734  CA  SER   300      31.949  42.862  51.052  1.00  0.00           C  
ATOM   4735  C   SER   300      31.205  42.859  52.381  1.00  0.00           C  
ATOM   4736  O   SER   300      31.652  42.248  53.352  1.00  0.00           O  
ATOM   4737  CB  SER   300      32.802  44.110  50.941  1.00  0.00           C  
ATOM   4738  OG  SER   300      33.633  44.052  49.815  1.00  0.00           O  
ATOM   4739  H   SER   300      30.985  43.550  49.269  1.00  0.00           H  
ATOM   4740  HA  SER   300      32.600  41.987  51.022  1.00  0.00           H  
ATOM   4741 1HB  SER   300      32.157  44.986  50.876  1.00  0.00           H  
ATOM   4742 2HB  SER   300      33.408  44.217  51.840  1.00  0.00           H  
ATOM   4743  HG  SER   300      33.083  44.295  49.067  1.00  0.00           H  
ATOM   4744  N   ALA   301      30.069  43.546  52.419  1.00  0.00           N  
ATOM   4745  CA  ALA   301      29.212  43.546  53.599  1.00  0.00           C  
ATOM   4746  C   ALA   301      28.646  42.158  53.868  1.00  0.00           C  
ATOM   4747  O   ALA   301      28.544  41.731  55.019  1.00  0.00           O  
ATOM   4748  CB  ALA   301      28.084  44.554  53.435  1.00  0.00           C  
ATOM   4749  H   ALA   301      29.791  44.082  51.610  1.00  0.00           H  
ATOM   4750  HA  ALA   301      29.819  43.832  54.458  1.00  0.00           H  
ATOM   4751 1HB  ALA   301      27.454  44.543  54.324  1.00  0.00           H  
ATOM   4752 2HB  ALA   301      28.504  45.551  53.302  1.00  0.00           H  
ATOM   4753 3HB  ALA   301      27.487  44.293  52.563  1.00  0.00           H  
ATOM   4754  N   ASP   302      28.279  41.457  52.801  1.00  0.00           N  
ATOM   4755  CA  ASP   302      27.713  40.118  52.921  1.00  0.00           C  
ATOM   4756  C   ASP   302      28.806  39.059  52.962  1.00  0.00           C  
ATOM   4757  O   ASP   302      29.995  39.380  52.986  1.00  0.00           O  
ATOM   4758  CB  ASP   302      26.760  39.833  51.758  1.00  0.00           C  
ATOM   4759  CG  ASP   302      25.491  40.673  51.811  1.00  0.00           C  
ATOM   4760  OD1 ASP   302      25.199  41.207  52.854  1.00  0.00           O  
ATOM   4761  OD2 ASP   302      24.826  40.771  50.808  1.00  0.00           O  
ATOM   4762  H   ASP   302      28.395  41.861  51.883  1.00  0.00           H  
ATOM   4763  HA  ASP   302      27.150  40.063  53.854  1.00  0.00           H  
ATOM   4764 1HB  ASP   302      27.269  40.029  50.814  1.00  0.00           H  
ATOM   4765 2HB  ASP   302      26.481  38.779  51.766  1.00  0.00           H  
ATOM   4766  N   SER   303      28.398  37.795  52.969  1.00  0.00           N  
ATOM   4767  CA  SER   303      29.341  36.685  52.896  1.00  0.00           C  
ATOM   4768  C   SER   303      28.859  35.616  51.924  1.00  0.00           C  
ATOM   4769  O   SER   303      27.659  35.469  51.692  1.00  0.00           O  
ATOM   4770  CB  SER   303      29.540  36.077  54.271  1.00  0.00           C  
ATOM   4771  OG  SER   303      30.095  37.011  55.157  1.00  0.00           O  
ATOM   4772  H   SER   303      27.410  37.597  53.027  1.00  0.00           H  
ATOM   4773  HA  SER   303      30.298  37.067  52.539  1.00  0.00           H  
ATOM   4774 1HB  SER   303      28.582  35.730  54.657  1.00  0.00           H  
ATOM   4775 2HB  SER   303      30.195  35.211  54.195  1.00  0.00           H  
ATOM   4776  HG  SER   303      30.493  37.691  54.609  1.00  0.00           H  
ATOM   4777  N   PRO   304      29.802  34.871  51.356  1.00  0.00           N  
ATOM   4778  CA  PRO   304      29.487  33.894  50.321  1.00  0.00           C  
ATOM   4779  C   PRO   304      28.579  32.796  50.858  1.00  0.00           C  
ATOM   4780  O   PRO   304      27.394  32.740  50.529  1.00  0.00           O  
ATOM   4781  CB  PRO   304      30.865  33.349  49.931  1.00  0.00           C  
ATOM   4782  CG  PRO   304      31.802  34.465  50.245  1.00  0.00           C  
ATOM   4783  CD  PRO   304      31.262  35.061  51.517  1.00  0.00           C  
ATOM   4784  HA  PRO   304      29.012  34.408  49.472  1.00  0.00           H  
ATOM   4785 1HB  PRO   304      31.083  32.435  50.503  1.00  0.00           H  
ATOM   4786 2HB  PRO   304      30.872  33.071  48.867  1.00  0.00           H  
ATOM   4787 1HG  PRO   304      32.826  34.080  50.359  1.00  0.00           H  
ATOM   4788 2HG  PRO   304      31.825  35.186  49.415  1.00  0.00           H  
ATOM   4789 1HD  PRO   304      31.660  34.508  52.380  1.00  0.00           H  
ATOM   4790 2HD  PRO   304      31.543  36.123  51.573  1.00  0.00           H  
ATOM   4791  N   SER   305      29.142  31.923  51.687  1.00  0.00           N  
ATOM   4792  CA  SER   305      28.428  30.740  52.154  1.00  0.00           C  
ATOM   4793  C   SER   305      27.495  31.081  53.309  1.00  0.00           C  
ATOM   4794  O   SER   305      26.367  30.593  53.373  1.00  0.00           O  
ATOM   4795  CB  SER   305      29.414  29.673  52.587  1.00  0.00           C  
ATOM   4796  OG  SER   305      30.187  29.235  51.503  1.00  0.00           O  
ATOM   4797  H   SER   305      30.088  32.082  52.001  1.00  0.00           H  
ATOM   4798  HA  SER   305      27.827  30.351  51.332  1.00  0.00           H  
ATOM   4799 1HB  SER   305      30.065  30.072  53.364  1.00  0.00           H  
ATOM   4800 2HB  SER   305      28.873  28.830  53.015  1.00  0.00           H  
ATOM   4801  HG  SER   305      30.315  28.292  51.633  1.00  0.00           H  
ATOM   4802  N   PRO   306      27.973  31.921  54.221  1.00  0.00           N  
ATOM   4803  CA  PRO   306      27.171  32.353  55.360  1.00  0.00           C  
ATOM   4804  C   PRO   306      25.891  33.040  54.902  1.00  0.00           C  
ATOM   4805  O   PRO   306      24.917  33.120  55.651  1.00  0.00           O  
ATOM   4806  CB  PRO   306      28.104  33.325  56.089  1.00  0.00           C  
ATOM   4807  CG  PRO   306      29.473  32.876  55.706  1.00  0.00           C  
ATOM   4808  CD  PRO   306      29.351  32.502  54.253  1.00  0.00           C  
ATOM   4809  HA  PRO   306      26.939  31.482  55.990  1.00  0.00           H  
ATOM   4810 1HB  PRO   306      27.891  34.358  55.776  1.00  0.00           H  
ATOM   4811 2HB  PRO   306      27.926  33.275  57.173  1.00  0.00           H  
ATOM   4812 1HG  PRO   306      30.199  33.684  55.875  1.00  0.00           H  
ATOM   4813 2HG  PRO   306      29.785  32.030  56.336  1.00  0.00           H  
ATOM   4814 1HD  PRO   306      29.426  33.407  53.633  1.00  0.00           H  
ATOM   4815 2HD  PRO   306      30.142  31.785  53.990  1.00  0.00           H  
ATOM   4816  N   GLY   307      25.898  33.534  53.669  1.00  0.00           N  
ATOM   4817  CA  GLY   307      24.737  34.215  53.109  1.00  0.00           C  
ATOM   4818  C   GLY   307      23.500  33.327  53.159  1.00  0.00           C  
ATOM   4819  O   GLY   307      22.388  33.807  53.380  1.00  0.00           O  
ATOM   4820  H   GLY   307      26.730  33.435  53.104  1.00  0.00           H  
ATOM   4821 1HA  GLY   307      24.552  35.135  53.665  1.00  0.00           H  
ATOM   4822 2HA  GLY   307      24.944  34.499  52.078  1.00  0.00           H  
ATOM   4823  N   LEU   308      23.701  32.030  52.954  1.00  0.00           N  
ATOM   4824  CA  LEU   308      22.592  31.087  52.869  1.00  0.00           C  
ATOM   4825  C   LEU   308      22.734  29.974  53.898  1.00  0.00           C  
ATOM   4826  O   LEU   308      22.989  28.821  53.550  1.00  0.00           O  
ATOM   4827  CB  LEU   308      22.517  30.483  51.461  1.00  0.00           C  
ATOM   4828  CG  LEU   308      22.255  31.478  50.323  1.00  0.00           C  
ATOM   4829  CD1 LEU   308      22.421  30.774  48.983  1.00  0.00           C  
ATOM   4830  CD2 LEU   308      20.855  32.057  50.467  1.00  0.00           C  
ATOM   4831  H   LEU   308      24.646  31.688  52.855  1.00  0.00           H  
ATOM   4832  HA  LEU   308      21.665  31.624  53.069  1.00  0.00           H  
ATOM   4833 1HB  LEU   308      23.458  29.978  51.249  1.00  0.00           H  
ATOM   4834 2HB  LEU   308      21.719  29.741  51.443  1.00  0.00           H  
ATOM   4835  HG  LEU   308      22.988  32.284  50.369  1.00  0.00           H  
ATOM   4836 1HD1 LEU   308      22.235  31.481  48.175  1.00  0.00           H  
ATOM   4837 2HD1 LEU   308      23.436  30.386  48.899  1.00  0.00           H  
ATOM   4838 3HD1 LEU   308      21.711  29.950  48.915  1.00  0.00           H  
ATOM   4839 1HD2 LEU   308      20.669  32.765  49.658  1.00  0.00           H  
ATOM   4840 2HD2 LEU   308      20.122  31.252  50.420  1.00  0.00           H  
ATOM   4841 3HD2 LEU   308      20.770  32.570  51.425  1.00  0.00           H  
ATOM   4842  N   ASN   309      22.568  30.325  55.169  1.00  0.00           N  
ATOM   4843  CA  ASN   309      22.570  29.340  56.243  1.00  0.00           C  
ATOM   4844  C   ASN   309      21.156  28.871  56.563  1.00  0.00           C  
ATOM   4845  O   ASN   309      20.965  27.864  57.244  1.00  0.00           O  
ATOM   4846  CB  ASN   309      23.240  29.902  57.483  1.00  0.00           C  
ATOM   4847  CG  ASN   309      24.723  30.075  57.311  1.00  0.00           C  
ATOM   4848  OD1 ASN   309      25.374  29.292  56.609  1.00  0.00           O  
ATOM   4849  ND2 ASN   309      25.271  31.085  57.937  1.00  0.00           N  
ATOM   4850  H   ASN   309      22.437  31.301  55.397  1.00  0.00           H  
ATOM   4851  HA  ASN   309      23.132  28.466  55.910  1.00  0.00           H  
ATOM   4852 1HB  ASN   309      22.799  30.870  57.728  1.00  0.00           H  
ATOM   4853 2HB  ASN   309      23.059  29.237  58.328  1.00  0.00           H  
ATOM   4854 1HD2 ASN   309      26.254  31.249  57.858  1.00  0.00           H  
ATOM   4855 2HD2 ASN   309      24.706  31.693  58.494  1.00  0.00           H  
ATOM   4856  N   MET   310      20.168  29.609  56.068  1.00  0.00           N  
ATOM   4857  CA  MET   310      18.770  29.299  56.342  1.00  0.00           C  
ATOM   4858  C   MET   310      18.290  28.126  55.496  1.00  0.00           C  
ATOM   4859  O   MET   310      17.346  27.427  55.866  1.00  0.00           O  
ATOM   4860  CB  MET   310      17.898  30.528  56.092  1.00  0.00           C  
ATOM   4861  CG  MET   310      18.124  31.670  57.073  1.00  0.00           C  
ATOM   4862  SD  MET   310      17.108  33.114  56.704  1.00  0.00           S  
ATOM   4863  CE  MET   310      15.486  32.514  57.168  1.00  0.00           C  
ATOM   4864  H   MET   310      20.391  30.404  55.487  1.00  0.00           H  
ATOM   4865  HA  MET   310      18.678  29.010  57.389  1.00  0.00           H  
ATOM   4866 1HB  MET   310      18.084  30.908  55.089  1.00  0.00           H  
ATOM   4867 2HB  MET   310      16.846  30.245  56.145  1.00  0.00           H  
ATOM   4868 1HG  MET   310      17.891  31.333  58.083  1.00  0.00           H  
ATOM   4869 2HG  MET   310      19.171  31.970  57.048  1.00  0.00           H  
ATOM   4870 1HE  MET   310      14.746  33.297  56.997  1.00  0.00           H  
ATOM   4871 2HE  MET   310      15.236  31.639  56.566  1.00  0.00           H  
ATOM   4872 3HE  MET   310      15.487  32.240  58.223  1.00  0.00           H  
ATOM   4873  N   GLU   311      18.945  27.915  54.360  1.00  0.00           N  
ATOM   4874  CA  GLU   311      18.543  26.832  53.503  1.00  0.00           C  
ATOM   4875  C   GLU   311      18.731  25.535  54.215  1.00  0.00           C  
ATOM   4876  O   GLU   311      17.923  24.620  54.055  1.00  0.00           O  
ATOM   4877  CB  GLU   311      19.344  26.837  52.199  1.00  0.00           C  
ATOM   4878  CG  GLU   311      19.172  28.095  51.360  1.00  0.00           C  
ATOM   4879  CD  GLU   311      17.731  28.423  51.086  1.00  0.00           C  
ATOM   4880  OE1 GLU   311      16.960  27.513  50.898  1.00  0.00           O  
ATOM   4881  OE2 GLU   311      17.400  29.585  51.064  1.00  0.00           O  
ATOM   4882  H   GLU   311      19.722  28.499  54.084  1.00  0.00           H  
ATOM   4883  HA  GLU   311      17.488  26.958  53.258  1.00  0.00           H  
ATOM   4884 1HB  GLU   311      20.406  26.728  52.424  1.00  0.00           H  
ATOM   4885 2HB  GLU   311      19.050  25.984  51.588  1.00  0.00           H  
ATOM   4886 1HG  GLU   311      19.630  28.934  51.884  1.00  0.00           H  
ATOM   4887 2HG  GLU   311      19.696  27.963  50.415  1.00  0.00           H  
ATOM   4888  N   LEU   312      19.790  25.416  55.034  1.00  0.00           N  
ATOM   4889  CA  LEU   312      20.046  24.168  55.691  1.00  0.00           C  
ATOM   4890  C   LEU   312      18.937  23.917  56.668  1.00  0.00           C  
ATOM   4891  O   LEU   312      18.553  22.771  56.894  1.00  0.00           O  
ATOM   4892  CB  LEU   312      21.400  24.193  56.411  1.00  0.00           C  
ATOM   4893  CG  LEU   312      21.853  22.860  57.022  1.00  0.00           C  
ATOM   4894  CD1 LEU   312      21.939  21.803  55.930  1.00  0.00           C  
ATOM   4895  CD2 LEU   312      23.197  23.048  57.709  1.00  0.00           C  
ATOM   4896  H   LEU   312      20.414  26.194  55.196  1.00  0.00           H  
ATOM   4897  HA  LEU   312      20.071  23.380  54.939  1.00  0.00           H  
ATOM   4898 1HB  LEU   312      22.164  24.508  55.703  1.00  0.00           H  
ATOM   4899 2HB  LEU   312      21.353  24.927  57.215  1.00  0.00           H  
ATOM   4900  HG  LEU   312      21.116  22.526  57.753  1.00  0.00           H  
ATOM   4901 1HD1 LEU   312      22.260  20.856  56.364  1.00  0.00           H  
ATOM   4902 2HD1 LEU   312      20.959  21.676  55.469  1.00  0.00           H  
ATOM   4903 3HD1 LEU   312      22.658  22.118  55.175  1.00  0.00           H  
ATOM   4904 1HD2 LEU   312      23.519  22.101  58.144  1.00  0.00           H  
ATOM   4905 2HD2 LEU   312      23.936  23.381  56.979  1.00  0.00           H  
ATOM   4906 3HD2 LEU   312      23.103  23.795  58.497  1.00  0.00           H  
ATOM   4907  N   GLU   313      18.398  24.990  57.280  1.00  0.00           N  
ATOM   4908  CA  GLU   313      17.362  24.817  58.258  1.00  0.00           C  
ATOM   4909  C   GLU   313      16.146  24.311  57.556  1.00  0.00           C  
ATOM   4910  O   GLU   313      15.391  23.512  58.108  1.00  0.00           O  
ATOM   4911  CB  GLU   313      17.056  26.128  58.986  1.00  0.00           C  
ATOM   4912  CG  GLU   313      18.179  26.625  59.885  1.00  0.00           C  
ATOM   4913  CD  GLU   313      17.874  27.952  60.522  1.00  0.00           C  
ATOM   4914  OE1 GLU   313      16.914  28.571  60.132  1.00  0.00           O  
ATOM   4915  OE2 GLU   313      18.603  28.347  61.402  1.00  0.00           O  
ATOM   4916  H   GLU   313      18.715  25.923  57.059  1.00  0.00           H  
ATOM   4917  HA  GLU   313      17.701  24.089  58.996  1.00  0.00           H  
ATOM   4918 1HB  GLU   313      16.843  26.909  58.255  1.00  0.00           H  
ATOM   4919 2HB  GLU   313      16.165  26.003  59.601  1.00  0.00           H  
ATOM   4920 1HG  GLU   313      18.354  25.889  60.670  1.00  0.00           H  
ATOM   4921 2HG  GLU   313      19.091  26.711  59.296  1.00  0.00           H  
ATOM   4922  N   ASP   314      15.932  24.760  56.308  1.00  0.00           N  
ATOM   4923  CA  ASP   314      14.751  24.382  55.590  1.00  0.00           C  
ATOM   4924  C   ASP   314      14.707  22.894  55.497  1.00  0.00           C  
ATOM   4925  O   ASP   314      13.709  22.266  55.854  1.00  0.00           O  
ATOM   4926  CB  ASP   314      14.728  25.002  54.191  1.00  0.00           C  
ATOM   4927  CG  ASP   314      13.433  24.722  53.440  1.00  0.00           C  
ATOM   4928  OD1 ASP   314      12.404  25.180  53.877  1.00  0.00           O  
ATOM   4929  OD2 ASP   314      13.485  24.052  52.436  1.00  0.00           O  
ATOM   4930  H   ASP   314      16.604  25.369  55.863  1.00  0.00           H  
ATOM   4931  HA  ASP   314      13.881  24.745  56.139  1.00  0.00           H  
ATOM   4932 1HB  ASP   314      14.859  26.082  54.269  1.00  0.00           H  
ATOM   4933 2HB  ASP   314      15.561  24.612  53.606  1.00  0.00           H  
ATOM   4934  N   ILE   315      15.796  22.274  55.017  1.00  0.00           N  
ATOM   4935  CA  ILE   315      15.745  20.858  54.810  1.00  0.00           C  
ATOM   4936  C   ILE   315      15.708  20.188  56.139  1.00  0.00           C  
ATOM   4937  O   ILE   315      15.158  19.095  56.271  1.00  0.00           O  
ATOM   4938  CB  ILE   315      16.953  20.356  53.998  1.00  0.00           C
[truncated: 904,772 more chars]
