# Supplementary material for: Three-dimensional spatial analysis of missense variants in RTEL1 identifies pathogenic variants in patients with Familial Interstitial Pneumonia
Source: BMC Bioinformatics. 2018 Jan 23;19:18. doi: 10.1186/s12859-018-2010-z (PMC5781290; doi:10.1186/s12859-018-2010-z)
Supplement: Supplementary file 3 — Mutagenesis data and RTEL1-mapping for Fan et al. and Kuper et al. XPD variants. (XLSX 13 kb) [file 12859_2018_2010_MOESM3_ESM.xlsx]

## Sheet: Fan et al saXPD
Fan, L., Fuss, J., Cheng, Q., Arvai, A., & Hammel, M. (2008). XPD helicase structures and activities: insights into the cancer and aging phenotypes from XPD mutations. Cell.
Human XPD mutation	SaXPD Mutation	Human RTEL1 Location	Disease	Motif	ATPase mol/sec	ATPase %wt	Helicase bp/min	Helicase %wt	ssDNA Kd (nM)	ssDNA %wt
Wild-type					0.55	1	2.22	1	44.9	1
T76A	T56A	X115X	XP	Ia	0.21	0.381818	0.15	0.0675676	54.2	1.20713
D234N	D180N	X250X	XP	II	0.05	0.0909091	0.05	0.0225225	54.2	1.20713
Y542C	Y403C	X563X	XP	IV	0.42	0.763636	0.42	0.189189	43.9	0.977728
R601L/W	K446L	X624X	XP	V	0.31	0.563636	0.32	0.144144	57.6	1.28285
R683W/Q	R531W	X714X	XP		0.01	0.0181818	0.04	0.018018
K507	K369Q	X528X		Channel	0.16	0.290909	0.29	0.130631	58.2	1.29621
G47R	G34R	X47X	XP/CS	I	0	0	0.04	0.018018	29.2	0.650334
G602D	G447D	X425X	XP/CS		0.07	0.127273	0.03	0.0135135	63.7	1.41871
R666W	R514W	X697X	XP/CS	VI	0	0	0.03	0.0135135	55.2	1.2294
G675R	C523R	X706X	XP/CS		0.23	0.418182	0.31	0.13964	27.6	0.614699
R112H	K84H	X141X	TTD		0.48	0.872727	0.1	0.045045	76.4	1.70156
R592P	K438P	X616X	TTD	V	0.31	0.563636	2.28	1.02703	50.3	1.12027
D673G	D521G	X704X	TTD		0.19	0.345455	0.52	0.234234	46.6	1.03786
C116	C88S	X145X		4Fe-4S	0.18	0.327273	0.06	0.027027	0	0
C134	C102S	X160X		4Fe-4S	0.1	0.181818	0.05	0.0225225	0	0

## Sheet: Kuper et al taXPD
Kuper, J., Wolski, S. C., Michels, G., & Kisker, C. (2011). Functional and structural studies of the nucleotide excision repair helicase XPD suggest a polarity for DNA translocation. The EMBO Journal, 31(2), 494–502. doi:10.1038/emboj.2011.374
2VSF Mutation	Human RTEL1 Location	KD (nM)	KD (nM) No Confidence	KD %wt	ATPase activity (mol ATP*s−1*mol−1 XPD)	ATPase No Confidence	ATPase %wt	Helicase activity (Rel. fluorescence change*s−1)	Helicase No Confidence	Helicase %wt	Class
Wild type		61±3.5	61	1	2.0±0.6	2	1	333.1±20.7	333.1	1
R59A	X114X	384±83.7	384	6.29508	0.1±0.03	0.1	0.05	218.3±15.6	218.3	0.655359	I +
R88H	X141X	298±57.9	298	4.88525	3.1±0.5	3.1	1.55	357.7±30.4	357.7	1.07385	II +
E107A	X157X	403±79.7	403	6.60656	2.9±0.4	2.9	1.45	273.6±16.6	273.6	0.821375	II +
Y166A	X209X	145±67.7	145	2.37705	4.7±1.8	4.7	2.35	36.3±4.5	36.3	0.108976	II +
K170A	X213X	2122±403	2122	34.7869	3.8±1.2	3.8	1.9	1054.2±59.9	1054.2	3.16482	II +
Y425E	X523X	3323±850	3323	54.4754	0.17±0.09	0.17	0.085	35.6±5.4	35.6	0.106875	I +
W549S	X679X	28256±22 839	28256	463.213	0	0	0	106.3±22.8	106.3	0.319123	I (+)
D582N	X712X	697±78.5	697	11.4262	0.12±0.06	0.12	0.06	0	0	0	I +
R584E	X714X	2260±366.7	2260	37.0492	0.07±0.02	0.07	0.035	0	0	0	I +
F133A	GAP	353±43.1	353	5.78689	1.8±0.80	1.8	0.9	901.8±21.5	901.8	2.7073	II (+)
F326A	GAP	594±48.9	594	9.7377	3.7±1.1	3.7	1.85	17.5±2.3	17.5	0.0525368	II (+)
